# Supplementary material for: The NtrYX Two-Component System Regulates the Bacterial Cell Envelope
Source: mBio. 2020 May 19;11(3):e00957-20. doi: 10.1128/mBio.00957-20 (PMC7240162; doi:10.1128/mBio.00957-20)
Supplement: DATA SET S1 [file mBio.00957-20-sd001.xlsx]

## Sheet: All Genes
Locus Tag	Gene	Product	delta0382 aero1	delta0382 aero2	delta0382 aero4	deltaNtrYX aero1	deltaNtrYX aero2	deltaNtrYX aero3	deltaNtrYX aero4		delta0382 aero Avg	deltaNtrYX aero Avg		deltaNtrYX vs delta0382 aero linear FC	deltaNtrYX vs delta0382 aero log2 FC	deltaNtrYX vs delta0382 aero edgeR FDR
RSP_0842	RSP_0842	putative porin	39692.2	41297	40815.1	1094.41	1160.3	1143.18	1280.6		40601.4	1169.62		0.0288074	-5.11741	3.65026e-08
RSP_1911	RSP_1911	putative soluble lytic murein transglycosylase	38.464	41.819	40.021	1.528	1.789	0.785	1.073		40.1013	1.29375		0.032262	-4.95402	2.35544e-07
RSP_2050	RSP_2050	hypothetical protein	0.816	6.524	0.506	0.105	0.151	0.086	0		2.61533	0.0855		0.0326918	-4.93493	0.0132366
RSP_2916	RSP_2916	hypothetical protein	71.577	62.807	54.774	4.671	3.49	3.839	1.361		63.0527	3.34025		0.0529756	-4.23853	3.18391e-06
RSP_7361	RSP_7361	membrane-fusion protein	0.581	19.582	0.237	0.459	0.566	0.269	0.147		6.8	0.36025		0.0529779	-4.23846	0.0440817
RSP_2177	RSP_2177	DNA protecting protein DprA	0.591	8.325	0.458	0.228	0.329	0.125	0.171		3.12467	0.21325		0.0682473	-3.87308	0.0275198
RSP_4105	RSP_4105	hypothetical protein	1.085	6.383	0.236	0.391	0.282	0.161	0		2.568	0.2085		0.0811916	-3.62253	0.0473212
RSP_0844	RSP_0844	pyridoxal phosphate enzyme%2C YggS family	294.152	269.648	375.559	49.715	41.431	40.123	28.58		313.12	39.9622		0.127626	-2.97	1.41032e-06
RSP_3328	RSP_3328	hypothetical protein	214.912	208.601	173.587	29.025	34.962	29.914	31.044		199.033	31.2363		0.15694	-2.67172	4.97271e-07
RSP_3131	RSP_3131	ABC (antimicrobial peptide) transporter%2C ATPase subunit	1.967	10.823	1.423	0.946	0.511	1.069	0.531		4.73767	0.76425		0.161314	-2.63206	0.0305217
RSP_0518	RSP_0518	putative glycosyltransferase protein	0.686	7.24	1.303	0.541	0.223	0.699	0.608		3.07633	0.51775		0.168301	-2.57088	0.0447971
RSP_1186	RSP_1186	Protein of unknown function (DUF2886)	1810.12	2423.6	2019.83	374.931	373.111	426.563	323.301		2084.52	374.476		0.179647	-2.47676	2.35544e-07
RSP_3609	RSP_3609	ParB-like nuclease	0.83	3.935	0.957	0.421	0.269	0.423	0.263		1.90733	0.344		0.180357	-2.47108	0.0174783
RSP_7577	RSP_7577	hypothetical protein	27422.8	25791.3	23510.1	4503.9	5175.01	5140.48	4475.46		25574.7	4823.71		0.188612	-2.4065	2.35544e-07
RSP_7575	RSP_7575	hypothetical protein	356.249	398.88	367.515	66.201	72.492	92.026	64.616		374.215	73.8337		0.197303	-2.34151	8.83381e-07
RSP_6081	RSP_6081	Protein of unknown function (DUF3154)	1.166	6.266	1.898	0.701	0.505	0.432	0.984		3.11	0.6555		0.210772	-2.24625	0.04363
RSP_3989	RSP_3989	NAD-dependent epimerase/dehydratase	346.934	246.471	357.968	85.201	75.866	73.873	61.755		317.124	74.1737		0.233895	-2.09607	7.52724e-06
RSP_7518	RSP_7518	hypothetical protein	25.444	13.34	18.895	6.64	6.958	1.984	3.392		19.2263	4.7435		0.246719	-2.01906	0.0177641
RSP_1635	RSP_1635	hypothetical protein	1.907	3.217	1.035	0.382	0.826	0.393	0.537		2.053	0.5345		0.260351	-1.94147	0.0278106
RSP_4285	RSP_4285	hypothetical protein	201.266	172.368	243.657	51.135	60.13	47.584	60.985		205.764	54.9585		0.267095	-1.90457	3.11307e-05
RSP_2230	RSP_2230	response regulator receiver domain protein	183.491	169.523	162.384	58.427	49.886	48.215	31.883		171.799	47.1028		0.274173	-1.86684	1.99189e-05
RSP_2774	RSP_2774	hypothetical protein	201.893	201.822	196.029	61.921	60.748	62.614	46.963		199.915	58.0615		0.290431	-1.78373	4.97271e-07
RSP_3141	RSP_3141	hypothetical protein	3.666	8.116	3.316	1.102	1.984	1.358	1.548		5.03267	1.498		0.297655	-1.74829	0.0338674
RSP_6257	RSP_6257	plasmid replication initiator protein RepA	62.942	68.083	64.587	23.511	20.121	21.356	13.309		65.204	19.5742		0.3002	-1.736	1.79022e-05
RSP_7517	RSP_7517	hypothetical protein	97490.8	113654	74317.4	37505.6	32447.9	27165.2	21097.8		95153.9	29554.1		0.310593	-1.6869	0.00019723
RSP_0072	RSP_0072	putative invasion protein	2.958	7.296	2.054	0.853	1.844	1.227	1.199		4.10267	1.28075		0.312175	-1.67957	0.0376239
RSP_2291	RSP_2291	Transposase	3.392	4.827	3.477	0.68	1.958	1.675	0.573		3.89867	1.2215		0.313312	-1.67433	0.037255
RSP_1253	RSP_1253	hypothetical protein	4.735	11.625	3.627	1.255	2.894	2.683	1.693		6.66233	2.13125		0.319895	-1.64433	0.0475857
RSP_2041	RSP_2041	hypothetical protein	1.104	2.724	1.798	0.796	0.574	0.573	0.559		1.87533	0.6255		0.333541	-1.58407	0.0354708
RSP_3080	RSP_3080	Choline/carnitine/betaine transporter%2C BCCT family	509.632	542.389	498.413	173.983	168.034	172.599	178.82		516.811	173.359		0.33544	-1.57587	1.33033e-06
RSP_0706	pheA	prephenate dehydratase	176.825	165.498	165.741	57.05	58.231	58.545	58.719		169.355	58.1363		0.343281	-1.54254	3.18391e-06
RSP_3985	RSP_3985	hypothetical protein	97.308	101.475	126.984	45.256	39.04	34.332	31.557		108.589	37.5462		0.345765	-1.53214	2.70871e-05
RSP_3663	RSP_3663	TRAP-T family transporter%2C small (4TMs) inner membrane subunit	49.843	33.245	50.957	14.263	15.468	18.024	14.649		44.6817	15.601		0.349159	-1.51804	0.000251732
RSP_1908	RSP_1908	outer membrane protein%2C OmpA/MotB family	100.736	84.267	95.444	37.387	34.193	37.046	22.348		93.4823	32.7435		0.350264	-1.51349	6.77524e-05
RSP_7124	RSP_7124	hypothetical protein	470.903	323.657	479.227	174.06	164.268	143.051	118.729		424.596	150.027		0.353341	-1.50087	0.000145362
RSP_1909	RSP_1909	Outer membrane general secretion pathway protein%2C Secretin	199.587	192.579	172.996	74.246	67.689	76.109	49.549		188.387	66.8982		0.35511	-1.49366	1.80698e-05
RSP_1754	RSP_2211	hypothetical protein	320.554	348.363	306.591	117.188	122.314	118.43	106.108		325.169	116.01		0.356768	-1.48694	1.24596e-06
RSP_3988	RSP_3988	putative glycosyltransferase	123.471	110.89	129.31	48.115	44.261	43.599	39.679		121.224	43.9135		0.362252	-1.46493	2.47854e-06
RSP_7576	RSP_7576	hypothetical protein	1719.51	1617.96	1661.27	764.831	607.097	529.848	514.871		1666.25	604.162		0.362588	-1.46359	3.11307e-05
RSP_2305	RSP_2305	(R)-hydratase	75.7	68.185	54.464	23.579	22.925	27.414	24.127		66.1163	24.5113		0.370729	-1.43156	0.000118894
RSP_3657	RSP_3657	putative 4-hydroxy-4-methyl-2-oxoglutarate aldolase	4.024	12.406	5.615	2.98	2.987	3.194	2.038		7.34833	2.79975		0.381005	-1.39212	0.033479
RSP_4344	RSP_4344	#N/A	110.777	47.77	64.213	45.395	29.433	23.317	15.304		74.2533	28.3623		0.381966	-1.38848	0.0366839
RSP_2842	trkH1	potassium uptake transporter%2C transmembrane subunit%2C TrkH	50.765	45.021	45.744	18.858	19.304	21.235	13.095		47.1767	18.123		0.384152	-1.38025	5.67595e-05
RSP_0970	RSP_0970	(3S)-malyl-CoA thioesterase	28.39	29.543	31.051	11.111	9.005	12.392	13.377		29.6613	11.4712		0.386741	-1.37056	0.000241933
RSP_3986	RSP_3986	hypothetical protein	117.968	98.15	133.555	54.535	47.243	40.282	39.519		116.558	45.3948		0.389462	-1.36045	0.000114369
RSP_2810	RSP_2810	ABC transporter ATP-binding protein	62.942	57.282	63.81	24.193	26.46	25.667	19.649		61.3447	23.9923		0.391106	-1.35437	1.3284e-05
RSP_3404	RSP_3404	hypothetical protein	29.819	32.99	24.795	11.249	12.991	13.188	8.83		29.2013	11.5645		0.396026	-1.33633	0.000145784
RSP_2809	RSP_2809	ABC transporter%2C inner membrane subunit	112.836	106.295	108.781	47.286	43.169	50.749	36.527		109.304	44.4327		0.406506	-1.29865	1.3284e-05
RSP_0263	bchC	Chlorophyll synthesis pathway%2C bchC	9.865	13.103	9.529	6.493	2.691	3.801	5.297		10.8323	4.5705		0.421931	-1.24492	0.0155937
RSP_2811	RSP_2811	Putative ABC transporter%2C periplasmic substrate-binding protein	63.821	65.925	59.083	30.046	25.137	28.314	23.862		62.943	26.8397		0.426414	-1.22967	1.59026e-05
RSP_1063	RSP_1063	diguanylate cyclase/phosphodiesterase	3.153	5.748	2.684	1.951	1.285	2.474	1.002		3.86167	1.678		0.434527	-1.20248	0.042902
RSP_6131	RSP_6131	putative hydrolase or acyltransferase of alpha/beta superfamily	4.837	14.129	5.604	4.802	3.742	3.302	2.643		8.19	3.62225		0.442277	-1.17698	0.0382225
RSP_2812	RSP_2812	ABC-type uncharacterized transport system%2C auxiliary component	47.674	46.41	42.103	22.192	18.821	19.623	20.203		45.3957	20.2098		0.445191	-1.1675	9.57937e-05
RSP_2107	murG	UDP-N-acetylglucosamine--N-acetylmuramyl-(pentapeptide) pyrophosphoryl-undecaprenol N-acetylglucosamine transferase	76.823	69.119	89.46	41.197	37.071	38.01	23.497		78.4673	34.9437		0.445329	-1.16706	0.000503618
RSP_1468	RSP_1468	Site-specific DNA-methyltransferase	513.572	515.721	403.916	222.715	233.438	233.048	178.731		477.736	216.983		0.45419	-1.13863	6.41251e-05
RSP_2678	RSP_2678	hypothetical protein	9.256	12.645	9.242	4.673	5.29	4.938	4.126		10.381	4.75675		0.458217	-1.1259	0.0336711
RSP_7542	RSP_7542	hypothetical protein	2.953	4.082	2.015	1.369	1.534	1.563	1.111		3.01667	1.39425		0.462182	-1.11347	0.0409048
RSP_4284	RSP_4284	YD repeat-containing protein	13.293	13.248	12.505	5.984	6.321	6.175	5.704		13.0153	6.046		0.464529	-1.10616	1.59026e-05
RSP_3557	RSP_3557	nucleoside ABC transporter ATP-binding protein	102.899	104.85	99.441	51.94	48.846	56.549	35.272		102.397	48.1517		0.470247	-1.08851	0.000138331
RSP_0387	RSP_0387	glutaredoxin family protein%2C arsenate reductase	351.087	295.55	320.562	175.176	152.265	154.878	126.068		322.4	152.097		0.471765	-1.08386	9.40455e-05
RSP_2112	ftsQ	cell division septal protein FtsQ	152.465	160.2	146.46	89.523	73.027	83.761	45.296		153.042	72.9018		0.476352	-1.0699	0.00140447
RSP_0753	SspA	Salt-stress induced outer membrane protein	43.475	41.347	39.555	18.525	19.948	19.952	21.912		41.459	20.0842		0.484436	-1.04562	0.0002171
RSP_2113	ftsA	cell division protein FtsA	320.507	291.451	292.818	157.862	153.595	156.828	119.005		301.592	146.822		0.486825	-1.03853	2.70871e-05
RSP_1711	RSP_1711	putative transporter%2C RhaT family%2C DMT superfamily	41.655	48.794	50.515	28.096	21.829	23.695	18.366		46.988	22.9965		0.489412	-1.03088	0.000216464
RSP_4311	RSP_4311	#N/A	332.282	188.444	255.502	183.495	157.676	91.755	74.531		258.743	126.864		0.490311	-1.02823	0.0312842
RSP_0160	RSP_0160	NAD-dependent epimerase/dehydratase family protein	10.278	12.339	8.687	4.838	4.962	5.728	5.068		10.4347	5.149		0.493451	-1.01902	0.0039015
RSP_3887	RSP_3887	mandelate racemase/muconate lactonizing protein	5.591	12.2	5.288	3.456	4.669	3.669	3.399		7.693	3.79825		0.493728	-1.01821	0.0382864
RSP_0764	RSP_0764	Multi Antimicrobial Extrusion (MATE) family efflux pump NorM	158.607	143.601	144.633	75.888	71.629	77.277	70.325		148.947	73.7797		0.495342	-1.0135	2.70871e-05
RSP_4108	wcaG	nucleotide di-P-sugar epimerase or dehydratase	282.342	250.133	263.358	131.974	134.47	151.611	114.106		265.278	133.04		0.501513	-0.99564	3.11307e-05
RSP_4333	RSP_4333	#N/A	160.252	141.424	132.129	95.195	83.91	62.589	52.858		144.602	73.638		0.509247	-0.973562	0.0097197
RSP_1185	RSP_1185	hypothetical protein	56508.4	47855.4	58215.9	28515.8	31080.3	28475.6	24086.3		54193.2	28039.5		0.517399	-0.950652	0.000241933
RSP_3920	RSP_3920	hypothetical protein	31.401	41.258	36.418	19.102	21.026	19.045	16.61		36.359	18.9458		0.521075	-0.940438	0.000172853
RSP_2360	RSP_2360	putative head portal protein%2C HK97 family	7.037	7.502	4.72	3.849	2.773	4.335	2.483		6.41967	3.36		0.523392	-0.934037	0.0282505
RSP_3582	gvpN	ATPase	6.949	8.665	7.435	5.102	5.287	3.751	2.012		7.683	4.038		0.525576	-0.928029	0.0434165
RSP_1184	RSP_1184	ribonuclease BN	83.02	65.812	80.431	47.896	45.128	41.119	27.426		76.421	40.3922		0.528549	-0.919891	0.00220736
RSP_2289	RSP_2289	flagellar motor protein	67.728	64.31	60.584	39.699	36.76	39.054	22.791		64.2073	34.576		0.538505	-0.892967	0.00191124
RSP_6169	RSP_6169	hypothetical protein	74.251	52.248	51.234	42.558	36.408	32.061	16.938		59.2443	31.9913		0.539988	-0.889	0.0366839
RSP_0418	RSP_0418	hypothetical protein	103.831	119.643	104.212	50.531	60.871	63.144	61.671		109.229	59.0542		0.540648	-0.887239	0.000597962
RSP_2110	murB	UDP-N-acetylmuramate dehydrogenase	35.035	42.804	32.608	23.23	20.373	21.506	14.548		36.8157	19.9143		0.540918	-0.886519	0.00145338
RSP_1119	RSP_1119	ABC protein exporter%2C fused ATPase and inner membrane subunits	23.466	23.875	20.113	14.68	13.887	13.08	7.11		22.4847	12.1892		0.542114	-0.883332	0.00639381
RSP_1887	RSP_1887	LSU ribosomal protein L33P	3563.5	4135.63	2758.07	2394.38	2220.61	1845.4	1132.97		3485.73	1898.34		0.544602	-0.876725	0.0120303
RSP_4303	RSP_4303	#N/A	244.001	115.16	215.58	139.28	116.266	91.755	70.804		191.58	104.526		0.5456	-0.874084	0.0452168
RSP_0393	RSP_0393	putative riboflavin biosynthesis protein	89.476	96.594	97.779	56.982	59.2	52.839	38.134		94.6163	51.7888		0.547355	-0.869451	0.00051438
RSP_2720	RSP_2720	Putative LysE/RhtB family amino acid efflux pump	11.317	24.562	16.489	9.644	11.076	11.601	6.282		17.456	9.65075		0.552861	-0.85501	0.0439826
RSP_4319	RSP_4319	#N/A	142.894	134.353	112.16	73.613	56.347	76.569	81.43		129.802	71.9898		0.554611	-0.850453	0.0171882
RSP_3842	rfbG	glycosyl transferase family protein	45.748	48.552	42.776	25.924	28.08	26.074	21.391		45.692	25.3672		0.555179	-0.848974	0.000174835
RSP_2106	ftsW	cell division protein FtsW	284.936	252.589	253.753	161.187	146.702	160.464	118.597		263.759	146.738		0.556331	-0.845985	0.00017817
RSP_3886	RSP_3886	succinylglutamatedesuccinylase/aspartoacylase	27.934	24.35	24.608	14.799	14.019	15.321	13.047		25.6307	14.2965		0.557789	-0.842209	0.000374034
RSP_3869	modC	ABC molybdate transporter%2C ATPase subunit ModC	11.258	22.17	10.182	8.842	9.417	8.847	5.616		14.5367	8.1805		0.562749	-0.829436	0.0444823
RSP_3788	RSP_3788	hypothetical protein	13.095	24.045	14.671	9.902	12.346	8.294	8.559		17.2703	9.77525		0.566014	-0.82109	0.0457456
RSP_2059	RSP_2059	putative phage tail tape measure protein	3.422	7.384	3.469	3.135	3.077	2.535	2.171		4.75833	2.7295		0.573625	-0.80182	0.0439826
RSP_3640	RSP_3640	hypothetical protein	116.891	103.312	120.9	68.453	64.887	68.842	59.464		113.701	65.4115		0.575294	-0.797629	0.0002171
RSP_0334	RSP_0334	hypothetical protein	320.608	296.164	323.107	207.975	186.328	192.159	134.647		313.293	180.277		0.575427	-0.797295	0.000621996
RSP_1448	RSP_1448	L-threonine aldolase	40.172	38.55	40.886	23.198	24.407	22.769	21.661		39.8693	23.0087		0.577104	-0.793097	0.000160553
RSP_4305	RSP_4305	#N/A	266.651	208.187	180.01	142.626	149.153	118.162	94.355		218.283	126.074		0.577572	-0.791927	0.0129461
RSP_3539	RSP_3539	Hemolysin-type calcium-binding region%2C RTX	2232.9	2348.84	2103.63	1267	1276.3	1422.44	1197.26		2228.46	1290.75		0.579213	-0.787835	0.000388199
RSP_3642	exsB	preQ(0) biosynthesis protein QueC	55.982	63.588	57.473	31.373	30.856	40.021	35.561		59.0143	34.4528		0.583803	-0.776446	0.00146846
RSP_3643	RSP_3643	hypothetical protein	120.071	117.273	94.005	66.456	63.896	68.061	60.175		110.45	64.647		0.585307	-0.772734	0.000768174
RSP_7382	RSP_7382	hypothetical protein	234.671	215.076	234.662	143.435	140.806	146.957	103.323		228.136	133.63		0.585747	-0.77165	0.000514709
RSP_3970	RSP_3970	3-hydroxybutyryl-CoA dehydrogenase	41.658	43.827	56.488	28.826	31.969	27.278	23.299		47.3243	27.843		0.588344	-0.765268	0.00173377
RSP_4329	RSP_4329	#N/A	512.344	403.657	336.092	280.313	230.558	206.125	266.539		417.364	245.884		0.589135	-0.763331	0.0133092
RSP_3791	RSP_3791	hypothetical protein	3.849	7.027	3.267	2.615	3.436	2.676	2.458		4.71433	2.79625		0.593138	-0.75356	0.0426977
RSP_0513	RSP_0513	glycosyl hydrolase family 16%2Chemolysin-type calcium-binding repeat protein	591.333	461.392	513.555	304.579	338.884	352.013	243.943		522.093	309.855		0.593485	-0.752716	0.00146846
RSP_1771	RSP_1771	beta-methylmalyl-CoA/L-malyl-CoA lyase	292.116	267.677	269.926	168.897	173.768	173.674	141.523		276.573	164.465		0.594655	-0.749875	0.000136444
RSP_3641	RSP_3641	putative pfkB family carbohydrate kinase	67.417	67.126	61.989	39.516	31.651	43.845	40.951		65.5107	38.9907		0.595182	-0.748598	0.00227899
RSP_1287	RSP_1287	ABC transporter ATP-binding protein	22.789	26.51	24.292	18.344	15.682	15.277	9.207		24.5303	14.6275		0.596303	-0.745884	0.0129843
RSP_0114	RSP_0114	hypothetical protein	17.514	18.173	18.414	11.595	10.664	13.585	7.208		18.0337	10.763		0.596828	-0.744613	0.043586
RSP_0860	RSP_0860	hypothetical protein	13.197	20.899	19.281	12.538	11.077	12.185	6.685		17.7923	10.6213		0.596957	-0.744302	0.0241136
RSP_0150	RSP_0150	chase sensor signal transducdtion histidine kinase	83.413	75.455	75.901	41.497	45.091	51.958	48.758		78.2563	46.826		0.598367	-0.740898	0.00151636
RSP_2048	RSP_2048	putative metal-dependent protease of the PAD1/JAB1 superfamily	25.468	22.435	17.769	16.072	13.941	12.804	9.583		21.8907	13.1		0.598429	-0.740749	0.0220688
RSP_1495	RSP_1495	DNA translocase FtsK	158.475	153.48	140.958	94.495	89.971	100.722	78.935		150.971	91.0307		0.602968	-0.729846	0.000145362
RSP_4157	RSP_4157	Radical SAM superfamily protein	73.873	83.966	107.825	50.386	50.269	53.754	60.818		88.5547	53.8067		0.607611	-0.718781	0.00690069
RSP_0394	RSP_0394	transcriptional regulator NrdR	411.944	418.945	438.55	275.17	243.964	289.523	222.361		423.146	257.755		0.609138	-0.715159	0.00018758
RSP_4085	RSP_4085	protein phosphatase	16.365	21.297	22.087	14.753	13.081	12.125	8.715		19.9163	12.1685		0.610981	-0.710801	0.0292391
RSP_2510	hmgL	hydroxymethylglutaryl-CoA lyase	60.061	66.392	68.89	49.627	40.325	42.445	26.911		65.1143	39.827		0.611647	-0.709228	0.00543532
RSP_0125	opgG	periplasmic glucan biosynthesis protein	157.169	156.482	148.075	95.463	89.774	102.642	89.584		153.909	94.3658		0.613128	-0.705739	0.000172853
RSP_3559	RSP_3559	nucleoside ABC transporter membrane protein	119.306	103.201	114.218	77.726	72.951	80.673	46.44		112.242	69.4475		0.618732	-0.692614	0.00622192
RSP_2813	mttB	putative trimethylamine methyltransferase protein	35.634	37.349	31.564	23.183	23.78	21.956	17.368		34.849	21.5717		0.619006	-0.691974	0.00112557
RSP_6204	RSP_6204	outer membrane protein	137.054	138.425	143.868	105.135	89.545	89.635	62.109		139.782	86.606		0.619578	-0.690643	0.00288154
RSP_0333	RSP_0333	putative cellulose synthase	121.495	124.231	115.714	77.384	73.157	84.64	65.341		120.48	75.1305		0.623593	-0.681323	0.000186687
RSP_2509	mccA	3-methylcrotonoyl-CoA carboxylase%2C alpha subunit	72.329	74.571	83.937	52.841	48.082	53.086	38.042		76.9457	48.0128		0.623983	-0.680423	0.000786844
RSP_3391	RSP_3391	ABC Fe3+-siderophores transporter%2C inner membrane subunit	32.93	40.847	44.848	23.52	25.594	22.439	27.447		39.5417	24.75		0.625922	-0.675945	0.00624884
RSP_3390	RSP_3390	ABC Fe3+-siderophores transporter%2C ATPase subunit	17.484	28.255	27.351	15.001	16.132	13.401	16.613		24.3633	15.2868		0.627449	-0.67243	0.0226595
RSP_3638	RSP_3638	hypothetical protein	27.818	37.72	28.514	19.126	17.702	24.983	17.507		31.3507	19.8295		0.632506	-0.660848	0.0111968
RSP_1037	atpE	ATP synthase F0 subcomplex C subunit	7034.31	6802.7	4447.59	3822.65	4309.89	3578.47	3742.78		6094.87	3863.45		0.633885	-0.657706	0.0136084
RSP_1494	RSP_1494	putative aspartate aminotransferase	209.565	186.583	184.076	131.535	137.616	128.453	93.133		193.408	122.684		0.634329	-0.656697	0.00205705
RSP_6226	RSP_6226	hypothetical protein	21.48	22.511	30.632	16.888	13.951	15.36	16.953		24.8743	15.788		0.63471	-0.655829	0.0377179
RSP_4301	RSP_4301	#N/A	348.426	348.679	222.012	214.815	240.894	160.723	161.691		306.372	194.531		0.634949	-0.655288	0.0313769
RSP_1195	comF	Competence protein F	14.364	18.707	11.621	11.302	10.347	7.837	8.467		14.8973	9.48825		0.636909	-0.65084	0.0443079
RSP_3884	RSP_3884	mandelate racemase/muconate lactonizing family protein	15.896	21.326	14.551	13.028	10.845	11.242	8.947		17.2577	11.0155		0.638296	-0.647702	0.0120303
RSP_3432	RSP_3432	methyl-accepting chemotaxis protein	55.558	56.67	54.977	36.392	36.398	38.877	30.902		55.735	35.6423		0.639495	-0.644995	0.00030831
RSP_2288	RSP_2288	hypothetical protein	238.118	222.703	207.984	146.708	141.617	154.715	128.995		222.935	143.009		0.641482	-0.64052	0.000374034
RSP_1019	RSP_1019	putative glycolate oxidase subunit protein	12.799	24.534	19.884	13.198	13.664	13.12	8.97		19.0723	12.238		0.641662	-0.640114	0.0372121
RSP_3965	RSP_3965	ABC transporter ATP-binding protein	17.725	20.362	24.472	14.132	11.277	14.205	13.926		20.853	13.385		0.641874	-0.639638	0.0140674
RSP_3715	RSP_3715	multisubunit potassium/proton antiporter%2C PhaAB subunits	116.132	109.308	124.518	80.411	71.549	79.182	69.019		116.653	75.0403		0.643279	-0.636483	0.000247812
RSP_2047	RSP_2047	ThiF family protein	30.687	28.964	27.12	20.454	19.421	20.683	14.088		28.9237	18.6615		0.645198	-0.632186	0.00258377
RSP_2095	RSP_2095	Putative MraZ protein	512.098	465.157	405.624	274.82	301.392	330.167	287.699		460.96	298.519		0.647604	-0.626815	0.00243283
RSP_0670	RSP_0670	Cell division and transport-associated protein TolA	104.422	115.612	80.904	70.143	68.854	72.593	48.861		100.313	65.1128		0.649098	-0.623492	0.00880572
RSP_2508	mccB	Methylcrotonyl-CoA carboxylase beta chain	113.471	96.879	118.172	79.812	76.409	78.32	50.833		109.507	71.3435		0.651495	-0.618174	0.00588879
RSP_0961	MeaA	(R)-ethylmalonyl-CoA mutase	11.856	13.214	12.658	8.69	6.949	9.463	7.714		12.576	8.204		0.652354	-0.616274	0.00371124
RSP_3964	RSP_3964	amino acid/amide ABC transporter ATP-binding protein 2%2C HAAT family	12.935	24.037	20.841	13.705	11.086	14.425	11.078		19.271	12.5735		0.652457	-0.616045	0.0473212
RSP_3558	RSP_3558	nucleoside ABC transporter membrane protein	118.124	114.297	110.604	74.112	69.868	84.808	70.301		114.342	74.7722		0.653937	-0.612776	0.00103291
RSP_1679	RSP_1679	(2S)-methylsuccinyl-CoA dehydrogenase	36.225	39.307	39.807	24.443	24.336	26.085	25.747		38.4463	25.1528		0.65423	-0.61213	0.00112557
RSP_6038	RSP_6038	methyltransferase MraW/YabC	57.254	59.892	61.316	44.865	37.431	43.123	30.442		59.4873	38.9652		0.655018	-0.610394	0.00216139
RSP_2941	RSP_2941	Putative Glycoside hydrolase	67.131	65.366	64.067	52.043	43.056	48.566	28.204		65.5213	42.9672		0.655775	-0.608727	0.0128104
RSP_4127	RSP_4127	ATP dependent lon ATPase	84.428	74.489	55.481	40.829	48.661	43.971	54.217		71.466	46.9195		0.656529	-0.607069	0.0318879
RSP_0124	RSP_0124	hypothetical protein	2115.11	1750.69	2365.37	1393.65	1376.86	1351.38	1341.52		2077.06	1365.85		0.657589	-0.604742	0.00246369
RSP_3180	RSP_3180	Transglutaminase-like enzyme	39.135	35.255	43.356	29.628	25.493	25.985	22.236		39.2487	25.8355		0.658252	-0.603289	0.00274867
RSP_3712	RSP_3712	multisubunit potassium/proton antiporter%2C PhaE subunit	44.793	41.213	39.604	26.979	27.838	32.473	23.276		41.87	27.6415		0.660174	-0.599081	0.0051999
RSP_1290	RSP_1290	amino acid/amide ABC transporter membrane protein 1%2C HAAT family	36.089	33.83	42.549	24.983	27.485	23.874	22.851		37.4893	24.7982		0.661475	-0.596242	0.00302657
RSP_2108	murC	UDP-N-acetylmuramate--L-alanine ligase	159.091	148.648	159.683	107.222	108.316	108.517	88.337		155.807	103.098		0.661702	-0.595747	0.000388199
RSP_4312	RSP_4312	#N/A	203.931	173.166	194.004	158.882	127.543	110.99	107.126		190.367	126.135		0.66259	-0.593812	0.0218206
RSP_4158	RSP_4158	Generic methyltransferase	71.818	72.472	90.693	47.529	51.011	54.075	55.227		78.3277	51.9605		0.663374	-0.592107	0.00596883
RSP_3714	RSP_3714	multisubunit potassium/proton antiporter%2C PhaC subunit	51.448	41.28	48.412	36.267	29.149	37.51	22.179		47.0467	31.2762		0.664792	-0.589025	0.0269784
RSP_2111	ddlA	D-alanine--D-alanine ligase	363.344	298.66	385.138	281.875	252.574	252.175	144.3		349.047	232.731		0.666761	-0.584759	0.0267678
RSP_0002	spbB	Histone-like nucleoid-structuring protein H-NS	1182.54	1220.26	1135.68	802.577	775.772	835.183	746.103		1179.49	789.909		0.669703	-0.578408	0.000216464
RSP_2511	RSP_2511	methylglutaconyl-CoA hydratase	95.609	91.272	114.415	79.829	70.101	68.799	51.4		100.432	67.5323		0.672418	-0.57257	0.00690069
RSP_1182	RSP_1182	autotransporter secretion outer membrane protein TamA	148.451	146.777	151.51	103.408	97.357	113.097	87.363		148.913	100.306		0.673591	-0.570055	0.000449505
RSP_1120	RSP_1120	protein secretion protein%2C HlyD family%2C membrane fusion protein	6.164	7.43	6.689	4.903	5.463	4.567	3.306		6.761	4.55975		0.674419	-0.568282	0.0471547
RSP_0218	mcpM	methyl accepting chemotaxis protein	15.827	19.962	14	11.918	10.992	12.743	9.129		16.5963	11.1955		0.674577	-0.567946	0.0100297
RSP_7711	RSP_7711	hypothetical protein	153.144	167.537	150.546	103.187	106.754	124.161	91.993		157.076	106.524		0.678168	-0.560285	0.00205705
RSP_2506	ivdH	isovaleryl-CoA dehydrogenase	289.678	282.32	271.033	203.16	192.428	222.118	144.628		281.01	190.583		0.678208	-0.5602	0.00273915
RSP_3713	RSP_3713	multisubunit potassium/proton antiporter%2C PhaD subunit	77.659	72.847	83.59	55.328	53.951	59.823	43.08		78.032	53.0455		0.679792	-0.556836	0.00209451
RSP_3110	RSP_3110	Putative Glutathione S-transferase	34.057	27.13	25.266	22.931	19.04	18.526	17.907		28.8177	19.601		0.680173	-0.556026	0.0193502
RSP_1288	RSP_1288	ABC transporter ATP-binding protein	20.846	21.946	20.581	15.277	12.403	15.645	14.306		21.1243	14.4078		0.682045	-0.552061	0.0133841
RSP_2463	acpP	acyl carrier protein	37967.9	29252.3	30819.8	26807.3	23347.2	23582.2	15464.7		32680	22300.3		0.682386	-0.551341	0.02487
RSP_1892	RSP_1892	putative Cro/CI transcriptional regulator	188.304	180.371	228.081	141.859	136.826	146.648	117.781		198.919	135.779		0.682583	-0.550924	0.00273915
RSP_1183	RSP_1183	hypothetical protein	119.032	119.589	126.084	89.048	83.839	94.401	65.163		121.568	83.1128		0.683671	-0.548626	0.00140447
RSP_1048	rpsP	SSU ribosomal protein S16P	1408.92	1443.05	1138.52	915.657	1033.16	955.61	768.999		1330.17	918.356		0.690407	-0.534482	0.00426325
RSP_3751	RSP_3751	hypothetical protein	468.247	489.236	436.52	377.86	279.03	359.652	267.138		464.668	320.92		0.690644	-0.533986	0.00588879
RSP_0030	RSP_0030	diguanylate cyclase/phosphodiesterase with PAS/PAC sensor(s)	219.503	199.149	231.186	146.417	158.173	182.68	111.475		216.613	149.686		0.691032	-0.533176	0.00772889
RSP_1998	RSP_1998	molybdopterin molybdochelatase	181.654	182.237	207.701	148.97	132.365	141.793	104.85		190.531	131.995		0.692773	-0.529545	0.00243283
RSP_2351	RSP_2351	hypothetical protein	7.985	9.403	6.219	5.886	4.881	6.056	4.997		7.869	5.455		0.693227	-0.528601	0.0335944
RSP_3459	RSP_3459	amino acid ABC transporter membrane protein 1%2C PAAT family	19.548	21.833	20.012	14.998	15.127	16.949	9.691		20.4643	14.1913		0.693463	-0.52811	0.033479
RSP_0591	RSP_0591	cold-shock DNA-binding protein family	15510.1	18075.2	11634.7	10732.8	11365	10454.9	9259.83		15073.3	10453.1		0.693485	-0.528063	0.0171432
RSP_2097	RSP_2097	Putative FtsL	84.447	65.186	67.173	53.906	56.209	52.27	38.525		72.2687	50.2275		0.695011	-0.524893	0.017606
RSP_1291	RSP_1291	amino acid/amide ABC transporter substrate-binding protein%2C HAAT family	190.888	192.912	223.892	141.792	133.551	145.692	142.837		202.564	140.968		0.695918	-0.52301	0.00216737
RSP_7394	RSP_7394	hypothetical protein	25.858	27.955	22.843	17.168	19.789	18.862	15.434		25.552	17.8133		0.697137	-0.520485	0.0250051
RSP_3507	RSP_3507	hypothetical protein	68.136	73.046	78.26	52.612	54.373	51.389	46.122		73.1473	51.124		0.698918	-0.516805	0.00326852
RSP_2190	RSP_2190	hypothetical protein	218.876	193.729	209.3	153.378	138.62	158.663	128.969		207.302	144.907		0.699018	-0.516599	0.00243283
RSP_1289	RSP_1289	amino acid/amide ABC transporter membrane protein 2%2C HAAT family	18.822	24	24.162	17.789	16.299	16.944	11.482		22.328	15.6285		0.699951	-0.514675	0.0180147
RSP_2711	RSP_2711	Beta-barrel assembly machine subunit BamA	774.81	720.469	655.96	499.946	515.025	518.693	477.164		717.08	502.707		0.701048	-0.512416	0.0021737
RSP_3966	RSP_3966	amino acid/amide ABC transporter membrane protein 2%2C HAAT family	19.367	21.818	25.364	14.857	15.965	17.66	14.055		22.183	15.6342		0.704785	-0.504744	0.0100297
RSP_2838	ntrC	nitrogen metabolism transcriptional regulator%2C NtrC	107.318	99.128	101.868	76.716	73.331	74.605	65.234		102.771	72.4715		0.705172	-0.503952	0.00132996
RSP_4242	RSP_4242	Hemolysin-type calcium-binding protein	148.432	150.595	150.285	107.335	98.586	116.768	105.822		149.771	107.128		0.715279	-0.483423	0.00167037
RSP_3534	RSP_3534	adenosylmethionine-8-amino-7-oxononanoate aminotransferase	13.382	15.566	12.772	10.367	10.307	10.612	8.856		13.9067	10.0355		0.721632	-0.470664	0.0100297
RSP_2823	cobL	Putative Precorrin-6y C5%2C15-methyltransferase	41.366	51.71	55.547	38.17	36.138	34.796	34.019		49.541	35.7807		0.722245	-0.469439	0.00783147
RSP_0626	infA	bacterial translation initiation factor 1 (bIF-1)	935.932	953.356	904.423	668.486	636.705	697.283	692.247		931.237	673.68		0.723425	-0.467084	0.00329779
RSP_3968	RSP_3968	amino acid/amide ABC transporter substrate-binding protein%2C HAAT family	81.011	90.212	105.409	61.698	64.937	70.231	70.249		92.2107	66.7788		0.724198	-0.465545	0.0136084
RSP_0688	RSP_0688	putative penicillin-binding protein	468.417	467.769	431.009	354.08	335.81	361.786	269.828		455.732	330.376		0.724935	-0.464076	0.00216737
RSP_1041	RSP_1041	malonyl-CoA synthase	47.269	44.844	57.561	38.884	33.387	37.531	35.312		49.8913	36.2785		0.72715	-0.459674	0.010591
RSP_2018	RSP_2018	hypothetical protein	2695.29	2017.6	2199.76	1723.31	1892.62	1798.12	1300.75		2304.21	1678.7		0.728536	-0.456929	0.0197253
RSP_1496	RSP_1496	hypothetical protein	329.145	309.951	285.393	219.369	231.999	237.38	209.538		308.163	224.572		0.728743	-0.456519	0.00329462
RSP_2098	ftsI	Cell division protein FtsI/penicillin-binding protein 2	123.883	114.682	113.319	84.831	83.194	96.817	77.574		117.295	85.604		0.72982	-0.454387	0.00302657
RSP_1694	RSP_1694	putative short-chain dehydrogenase/reductase	28	27.441	27.375	22.531	19.237	22.117	16.762		27.6053	20.1618		0.730357	-0.453326	0.00965255
RSP_1706	RSP_1706	Putative acetyltransferase	111.538	98.317	114.541	86.831	78.336	76.567	74.591		108.132	79.0812		0.73134	-0.451386	0.00639381
RSP_0252	RSP_0252	Protein-L-isoaspartate carboxylmethyltransferase	970.83	921.299	900.582	685.478	673.004	734.602	633.997		930.904	681.77		0.732375	-0.449346	0.00135691
RSP_3574	hutH	histidine ammonia-lyase	16.559	13.626	13.967	10.804	11.765	11.049	9.546		14.7173	10.791		0.733217	-0.447688	0.0103732
RSP_2936	hutU	urocanate hydratase	16.156	16.924	18.082	13.604	13.626	12.095	10.741		17.054	12.5165		0.733933	-0.446279	0.0063162
RSP_1376	asd	aspartate-semialdehyde dehydrogenase	782.616	845.782	805.012	571.512	599.399	619.72	592.307		811.137	595.735		0.734444	-0.445276	0.00199561
RSP_1230	thdF	tRNA modification GTPase trmE	104.316	88.316	92.595	72.682	73.563	75.333	58.935		95.0757	70.1283		0.737605	-0.43908	0.0070732
RSP_3969	RSP_3969	protein of unknown function DUF849	28.03	37.92	37.45	24.175	26.026	28.491	23.169		34.4667	25.4653		0.738837	-0.436672	0.017042
RSP_3448	RSP_3448	transcriptional regulator%2C GntR family	54.615	49.671	43.958	33.079	41.796	37.642	33.598		49.4147	36.5288		0.739229	-0.435907	0.019797
RSP_0837	RSP_0837	hypothetical protein	652.883	614.885	660.883	531.726	513.278	506.649	352.084		642.884	475.934		0.740312	-0.433795	0.0100297
RSP_2312	RSP_2312	hypothetical protein	151.617	160.011	177.716	136.539	134.347	114.158	98.471		163.115	120.879		0.741066	-0.432326	0.0117043
RSP_2404	RSP_2404	ABC cobalamin/Fe3+-siderophore transporter%2C inner membrane subunit	69.14	69.846	74.418	56.572	55.372	52.994	46.085		71.1347	52.7557		0.741632	-0.431224	0.00302657
RSP_0891	vacJ	putative lipoprotein	392.487	340.566	408.699	312.521	284.91	310.04	222.33		380.584	282.45		0.74215	-0.430218	0.00954953
RSP_1980	glcB	malate synthase	87.2	99.397	110.958	75.579	73.014	78.696	68.238		99.185	73.8817		0.744888	-0.424904	0.00407552
RSP_7254	RSP_7254	hypothetical protein	108.42	101.995	99.308	85.607	80.104	81.947	60.079		103.241	76.9343		0.745191	-0.424318	0.0105834
RSP_3458	RSP_3458	amino acid ABC transporter ATP-binding protein%2C PAAT family	63.196	66.482	74.119	50.426	48.161	59.756	44.274		67.9323	50.6543		0.745657	-0.423415	0.00981198
RSP_0085	RSP_0085	multisensor hybrid histidine kinase	267.646	234.046	242.545	182.819	190.769	224.757	141.676		248.079	185.005		0.745751	-0.423233	0.0168444
RSP_0332	RSP_0332	putative cellulose synthase	111.188	101.207	113.382	85.35	81.139	87.006	70.792		108.592	81.0717		0.74657	-0.421651	0.00269993
RSP_2084	RSP_2084	hypothetical protein	19.306	23.082	22.101	18.12	17.52	15.48	13.128		21.4963	16.062		0.747197	-0.420439	0.0318879
RSP_1187	RSP_1187	putative lipoprotein DUF940	354.666	341.716	364.469	262.763	269.134	294.256	233.85		353.617	265.001		0.7494	-0.416191	0.00197742
RSP_4159	RSP_4159	isopropylmalate/homocitrate synthase	54.537	55.283	66.994	41	41.971	48.918	45.506		58.938	44.3488		0.752464	-0.410305	0.0209558
RSP_2827	cobN	cobaltochelatase CobN subunit	95.229	94.716	110.634	69.128	74.635	75.441	82.854		100.193	75.5145		0.75369	-0.407956	0.019797
RSP_1148	RSP_1148	hypothetical protein	95.183	76.895	100.794	72.261	66.074	70.047	65.847		90.9573	68.5572		0.75373	-0.407881	0.0186141
RSP_2548	exoF	Outer membrane polysaccharide export protein%2C exoF	148.242	149.499	156.817	113.211	114.282	118.062	111.551		151.519	114.276		0.754204	-0.406973	0.00281934
RSP_1669	rpoZ	DNA-directed RNA polymerase subunit omega	3601.53	3601.22	2762.85	2151.69	2685.2	2728.72	2456.59		3321.87	2505.55		0.754258	-0.40687	0.0342566
RSP_3962	pcaD	3-oxoadipate enol-lactonase	36.539	42.157	46.692	32.41	32.918	29.78	31.166		41.796	31.5685		0.7553	-0.404879	0.0154717
RSP_7084	RSP_7084	ParB-like nuclease	34.347	50.082	41.776	36.609	34.615	31.967	23.998		42.0683	31.7973		0.755848	-0.403833	0.0438784
RSP_2046	RSP_2046	hypothetical protein	278.173	297.011	290.408	223.252	216.639	250.949	184.114		288.531	218.739		0.758112	-0.399517	0.0031195
RSP_1042	RSP_1042	ATPase involved in chromosome partitioning	73.781	69.112	85.516	56.218	56.776	62.007	56.208		76.1363	57.8023		0.759194	-0.397459	0.0133092
RSP_0251	RSP_0251	Outer membrane efflux protein	671.399	683.114	740.381	590.4	526.263	569.601	436.526		698.298	530.697		0.759987	-0.395953	0.00421855
RSP_2406	RSP_2406	hypothetical protein	58.507	47.227	61.48	42.945	42.366	46.741	38.114		55.738	42.5415		0.763241	-0.38979	0.0220227
RSP_3845	rmlD/rfbD	dTDP-4-dehydrorhamnose reductase	112.142	133.197	135.661	110.89	96.008	94.419	86.667		127	96.996		0.763748	-0.388831	0.0109049
RSP_3967	RSP_3967	amino acid/amide ABC transporter membrane protein 1%2C HAAT family	44.53	51.182	54.254	33.679	39.21	41.479	38.498		49.9887	38.2165		0.764503	-0.387405	0.0218206
RSP_0086	RSP_0086	hypothetical protein	937.328	681.436	831.962	635.463	680.078	684.416	498.529		816.909	624.621		0.764616	-0.387193	0.0324101
RSP_2723	RSP_2723	2-isopropylmalate synthase	61.087	59.926	63.066	47.016	44.529	49.424	46.913		61.3597	46.9705		0.765495	-0.385536	0.00783574
RSP_3919	RSP_3919	hypothetical protein	236.649	213.233	239.606	183.774	170.062	192.949	158.45		229.829	176.309		0.767129	-0.382459	0.00528382
RSP_2724	RSP_2724	putative Methylase involved in ubiquinone/menaquinone biosynthesis	32.258	33.962	40.56	34.164	27.082	25.746	22.318		35.5933	27.3275		0.76777	-0.381254	0.0467753
RSP_1741	RSP_1741	putative LuxR family protein	103.823	97.472	100.458	82.473	79.955	81.153	65.797		100.584	77.3445		0.768952	-0.379035	0.00690069
RSP_2896	RSP_2896	Multiple antibiotic transporter	62.637	51.636	59.566	52.083	41.669	49.225	35.579		57.9463	44.639		0.770351	-0.376413	0.0358634
RSP_0759	RSP_0759	putative capsule polysaccharide exporter	364.114	320.069	313.709	257.966	275.691	264.919	226.712		332.631	256.322		0.77059	-0.375964	0.00755892
RSP_0113	RSP_0113	Phospholipase D/Transphosphatidylase	15.67	18.074	13.197	11.489	13.767	11.755	11.264		15.647	12.0688		0.771314	-0.37461	0.0469397
RSP_4003	dhaL	Aldehyde dehydrogenase	12.235	14.958	13.553	10.405	10.65	10.047	10.862		13.582	10.491		0.772419	-0.372544	0.0328014
RSP_6084	RSP_6084	hypothetical protein	1466.1	1287.94	1312.64	1002.8	1196.77	1151.79	838.294		1355.56	1047.41		0.77268	-0.372058	0.0209558
RSP_3533	RSP_3533	gamma-glutamyl-gamma-aminobutyraldehyde dehydrogenase	11.484	11.316	12.189	8.351	9.396	9.637	8.678		11.663	9.0155		0.773	-0.37146	0.0291537
RSP_2263	RSP_2263	Protein of unknown function (DUF2927)	39.778	43.208	43.384	34.187	38.975	33.31	23.862		42.1233	32.5835		0.773526	-0.370478	0.0350485
RSP_3408	dapA	Dihydrodipicolinate synthetase	235.171	213.376	231.979	192.163	179.631	176.113	154.081		226.842	175.497		0.773653	-0.370241	0.00451448
RSP_2843	hfq	RNA-binding protein Hfq	1870.49	2160.37	1694.65	1648.11	1462.73	1571.53	1229.93		1908.5	1478.08		0.774469	-0.368721	0.0138966
RSP_1670	spoT/relA	RelA/SpoT family protein	166.715	158.416	151.088	127.834	124.837	134.652	104.68		158.74	123.001		0.774858	-0.367996	0.00513178
RSP_0671	RSP_0671	Cell division and transport-associated protein TolR	211.676	185.033	180.786	153.967	151.018	170.201	121.845		192.498	149.258		0.775372	-0.36704	0.021034
RSP_6022	RSP_6022	hypothetical protein	4886.55	3999.97	3911.05	3400.56	3534.71	3315.9	2981.65		4265.85	3308.2		0.775508	-0.366786	0.0179768
RSP_3918	RSP_3918	hypothetical protein	283.362	258.463	292.776	226.257	215.756	215.561	205.965		278.2	215.885		0.776005	-0.365863	0.00486793
RSP_4086	RSP_4086	sugar transporter	39.665	41.104	41.252	35.445	32.273	34.298	24.464		40.6737	31.62		0.777407	-0.363258	0.0171085
RSP_0239	PntB	Pyridine nucleotide transhydrogenase beta subunit	563.998	558.801	556.108	456.885	432.319	454.47	397.774		559.636	435.362		0.777938	-0.362272	0.00216737
RSP_2310	groES	Chaperonin Cpn10 (GroES)	4874.69	4954.9	4763.29	3894.62	3979.74	3713.28	3548.94		4864.29	3784.14		0.777943	-0.362263	0.0040771
RSP_2844	RSP_2844	GTP-binding protein HflX	513.297	477.101	493.351	415.001	384.975	429.132	310.429		494.583	384.884		0.7782	-0.361788	0.00838914
RSP_3740	RSP_3740	aldehyde dehydrogenase	82.65	82.783	88.58	70.356	65.706	69.098	58.532		84.671	65.923		0.778578	-0.361086	0.00336968
RSP_6098	RSP_6098	hypothetical protein	3079.32	2681.89	2965.27	2220.24	2489.03	2413.34	1944.52		2908.82	2266.78		0.779277	-0.359791	0.0101326
RSP_2781	RSP_2781	peroxiredoxin/glutaredoxin family protein	289.256	236.077	292.843	228.215	230.307	216.481	176.139		272.725	212.785		0.780219	-0.358049	0.0239862
RSP_1447	RSP_1447	putative glucosamine--fructose-6-phosphate aminotransferase (isomerizing)	20.386	24.687	25.387	18.632	17.938	20.742	16.179		23.4867	18.3727		0.782263	-0.354274	0.0255229
RSP_2749	RSP_2749	putative P4-family integrase	23.031	26.328	25.772	20.956	20.347	20.986	16.086		25.0437	19.5938		0.782383	-0.354052	0.0133092
RSP_3738	RSP_3738	Carbohydrate kinase%2C PfkB family	65.73	76.814	77.175	61.771	53.686	61.392	52.97		73.2397	57.4547		0.784476	-0.350199	0.0127752
RSP_2038	RSP_2038	putative acetyltransferase	141.931	102.223	116.039	97.516	99.626	97.902	82.346		120.064	94.3475		0.785808	-0.347751	0.0475857
RSP_0240	pntA	NAD(P) transhydrogenase subunit alpha	513.802	539.293	524.655	413.665	391.237	425.852	425.731		525.917	414.121		0.787428	-0.344781	0.0097197
RSP_3680	RSP_3680	transcriptional regulator%2C TetR family	41.305	42.344	39.903	37.511	32.625	33.407	26.211		41.184	32.4385		0.787648	-0.344377	0.0257731
RSP_1051	RSP_1051	acetyltransferase%2C ribosomal protein N-acetylase	65.964	68.99	58.47	56.102	44.574	56.778	45.753		64.4747	50.8017		0.787934	-0.343854	0.0333445
RSP_4037	RSP_4037	carbohydrate ABC transporter substrate-binding protein%2C CUT1 family	112.343	111.44	122.166	95.804	90.219	92.456	85.638		115.316	91.0292		0.789387	-0.341195	0.00671711
RSP_2895	RSP_2895	putative ABC transporter%2C fused ATPase subunits	146.932	138.57	141.502	114.132	111.024	118.971	105.637		142.335	112.441		0.789976	-0.340119	0.00513047
RSP_2887	glgP	glycogen phosphorylase	258.712	242.238	249.609	197.683	185.791	206.512	201.632		250.186	197.904		0.791028	-0.338199	0.0120524
RSP_3735	RSP_3735	monosaccharide ABC transporter membrane protein%2C CUT2 family	61.074	56.789	59.696	50.093	45.125	49.333	42.763		59.1863	46.8285		0.791205	-0.337877	0.0113724
RSP_3848	rmlA/rfbA	glucose-1-phosphate thymidylyltransferase	266.601	240.76	286.471	223.344	210.451	210.013	193.872		264.611	209.42		0.791427	-0.337472	0.0104121
RSP_1997	lexA	LexA repressor	338.482	298.824	385.705	313.452	264.375	290.193	213.015		341.004	270.259		0.792539	-0.335446	0.0382864
RSP_7544	RSP_7544	hypothetical protein	59.955	63.635	59.835	49.909	46.847	45.954	51.198		61.1417	48.477		0.792864	-0.334855	0.0356312
RSP_3736	RSP_3736	hypothetical protein	47.939	43.598	53.994	42.052	37.631	40.055	34.765		48.5103	38.6257		0.796238	-0.328729	0.0227517
RSP_2775	lpxD	UDP-3-O-(3-hydroxymyristoyl) glucosamine N-acyltransferase	150.091	156.992	175.095	132.739	118.145	134.203	127.093		160.726	128.045		0.796666	-0.327952	0.0164434
RSP_0128	opgC	OpgC protein	54.287	48.666	47.391	41.281	38.12	44.361	36.027		50.1147	39.9472		0.797117	-0.327137	0.0220227
RSP_6150	RSP_6150	monosaccharide ABC transporter membrane protein%2C CUT2 family	38.602	40.229	33.227	27.515	31.369	32.616	28.222		37.3527	29.9305		0.801295	-0.319595	0.0366839
RSP_2284	RSP_2284	histidinol phosphate aminotransferase apoenzyme	160.223	163.137	164.268	126.732	132.462	129.211	132.639		162.543	130.261		0.801396	-0.319413	0.0149802
RSP_1805	ccmG	putative thiol-disulfide interchange protein	199.14	174.328	178.748	158.567	157.384	151.692	123.634		184.072	147.819		0.803051	-0.316436	0.0242283
RSP_4044	pgk	phosphoglycerate kinase	406.194	391.882	445.912	347.162	336.071	338.804	312.578		414.663	333.654		0.804639	-0.313586	0.00655968
RSP_1569	RSP_1569	glutamate-1-semialdehyde 2%2C1-aminomutase	79.433	77.9	79.349	68.761	62.39	67.966	55.76		78.894	63.7193		0.807656	-0.308186	0.0120524
RSP_3755	RSP_3755	RES domain-containing protein	86.512	79.575	74.171	69.327	65.167	70.976	53.427		80.086	64.7242		0.808184	-0.307244	0.028818
RSP_0766	RSP_0766	polyphosphate kinase 2%2C PA0141 family	20.825	24.098	26.757	20.626	20.136	18.474	18.07		23.8933	19.3265		0.808866	-0.306028	0.043416
RSP_1381	RSP_1381	hypothetical protein	24.202	26.995	28.449	25.165	21.293	22.63	16.842		26.5487	21.4825		0.809174	-0.305478	0.0444823
RSP_2492	RSP_2492	putative transporter%2C RhaT family%2C DMT superfamily	31.577	32.791	33.114	28.949	26.745	27.586	21.94		32.494	26.305		0.809534	-0.304836	0.0209558
RSP_1571	purE	5-(carboxyamino)imidazole ribonucleotide mutase	261.868	232.031	278.095	233.629	229.881	202.803	167.679		257.331	208.498		0.810232	-0.303594	0.0441573
RSP_3227	RSP_3227	L-lysine 2%2C3-aminomutase	36.362	33.796	33.455	26.791	30.09	31.66	23.842		34.5377	28.0957		0.813481	-0.297819	0.0352762
RSP_0867	rnhA	ribonuclease H	136.028	139.46	123.365	97.061	118.872	120.422	96.487		132.951	108.21		0.813913	-0.297054	0.0433861
RSP_0983	RSP_0983	TIGR02300 family protein	1143.91	1027.38	1353.11	1089.02	966.132	972.456	802.191		1174.8	957.45		0.814991	-0.295144	0.041287
RSP_6215	RSP_6215	prephenate dehydrogenase	77.466	78.373	81.558	68.565	62.498	65.543	61.824		79.1323	64.6075		0.816449	-0.292566	0.0170307
RSP_3733	RSP_3733	monosaccharide ABC transporter ATP-binding protein%2C CUT2 family	98.394	98.322	106.445	84.774	79.049	93.831	72.408		101.054	82.5155		0.816551	-0.292385	0.0177023
RSP_4084	RSP_4084	acetyltransferase	14.792	17.735	17.311	14.186	14.48	12.739	12.944		16.6127	13.5873		0.817885	-0.29003	0.0351265
RSP_3971	RSP_3971	transcriptional regulator%2C GntR family	55.99	50.36	51.439	44.324	43.67	43.825	40.333		52.5963	43.038		0.81827	-0.289351	0.0253257
RSP_0652	RSP_0652	UDP-galactose 4-epimerase	207.382	186.035	196.11	160.055	157.428	174.136	156.022		196.509	161.91		0.823933	-0.279401	0.0234702
RSP_4056	spb	histone-like nucleoid-structuring protein H-NS	436.731	415.735	394.401	377.933	366.369	332.821	292.659		415.622	342.446		0.823934	-0.279399	0.0317164
RSP_0335	RSP_0335	diguanylate cyclase/phosphodiesterase	235.832	215.948	239.09	204.025	194.46	203.185	157.557		230.29	189.807		0.824208	-0.27892	0.0166703
RSP_0651	RSP_0651	Putative inositol monophosphatase protein	135.265	135.198	148.738	118.947	102.737	126.793	112.732		139.734	115.302		0.825157	-0.277259	0.0385419
RSP_3734	RSP_3734	monosaccharide ABC transporter membrane protein%2C CUT2 family	80.704	78.487	78.16	68.841	65.457	69.809	57.897		79.117	65.501		0.8279	-0.272471	0.0190872
RSP_6094	RSP_6094	TRAP-T family sorbitol/mannitol transporter%2C DctM (12TMs) subunit	1107.88	1017.65	1152.99	950.725	864.923	887.047	923.617		1092.84	906.578		0.829561	-0.26958	0.043416
RSP_2099	murE	UDP-N-acetylmuramoylalanyl-D-glutamate--2%2C6-diaminopimelate ligase	51.584	49.901	55.778	48.507	43.022	46.494	35.997		52.421	43.505		0.829915	-0.268964	0.0354424
RSP_2915	phoR	putative two-component sensor histidine kinase	28.931	30.889	36.912	26.982	26.742	27.685	25.635		32.244	26.761		0.829953	-0.268899	0.0490204
RSP_2776	acpP1	Acyl carrier protein%2C AcpP	420.082	392.828	387.609	341.736	321.98	340.59	324.917		400.173	332.306		0.830405	-0.268113	0.0312838
RSP_1404	RSP_1404	orotidine-5'-phosphate decarboxylase	101.031	97.513	114.927	99.484	85.092	86.264	76.765		104.49	86.9012		0.831668	-0.265921	0.0447411
RSP_3838	RSP_3838	capsule polysaccharide export protein	74.049	78.543	71.437	65.088	68.466	66.637	48.345		74.6763	62.134		0.832044	-0.265268	0.0439826
RSP_3665	RSP_3665	transcriptional regulator%2C LuxR family	96.519	96.19	88.319	85.471	78.337	80.001	68.568		93.676	78.0943		0.833663	-0.262463	0.0308127
RSP_2090	pycA	Pyruvate carboxylase	149.67	150.651	164.982	129.773	119.098	144.184	126.399		155.101	129.863		0.837283	-0.256212	0.0290121
RSP_0653	RSP_0653	UDP-glucose 6-dehydrogenase	319.844	295.543	348.623	269.173	264.163	304.786	238.497		321.337	269.155		0.83761	-0.25565	0.0287366
RSP_3844	rffG/rfbB	dTDP-glucose 4%2C6-dehydratase	194.448	178.621	198.339	159.274	156.33	166.245	157.851		190.469	159.925		0.839636	-0.252163	0.0318879
RSP_0127	opgH	Glycosyl transferase%2C family 2	55.971	55.354	47.852	45.509	46.64	44.952	41.244		53.059	44.5862		0.840315	-0.250999	0.0444894
RSP_0087	RSP_0087	two component transcriptional regulator%2C LuxR family	1060.46	982.003	867.813	802.746	856.91	873.901	731.337		970.092	816.223		0.841388	-0.249157	0.0420305
RSP_0714	RSP_0714	hypothetical protein	522.87	452.88	530.716	451.442	419.133	443.497	376.83		502.155	422.726		0.841822	-0.248413	0.0291537
RSP_4025	fsr	Major facilitator superfamily%2C Fosmidomycin resistant protein	192.895	182.034	196.608	177.571	164.635	163.337	136.255		190.512	160.45		0.8422	-0.247765	0.0253298
RSP_0480	uxuB	D-mannonate oxidoreductase	22.876	25.426	23.799	21.66	20.747	20.66	17.964		24.0337	20.2577		0.842891	-0.246583	0.0317164
RSP_1568	RSP_1568	glutamate--putrescine ligase	97.932	90.532	96.444	90.485	82.813	81.987	65.959		94.9693	80.311		0.845652	-0.241864	0.0457456
RSP_3503	RSP_3503	monosaccharide ABC transporter ATP-binding protein%2C CUT2 family	25.586	27.672	27.769	24.22	24.677	23.033	19.441		27.009	22.8428		0.845746	-0.241704	0.0365403
RSP_1969	purM	phosphoribosylformylglycinamidine cyclo-ligase	429.77	369.995	407.813	383.954	351.161	336.063	292.791		402.526	340.992		0.847131	-0.239343	0.0439826
RSP_1700	rplL	LSU ribosomal protein L12P	6669.05	6142.81	6236.66	5781.54	5479.41	5135.73	5136.65		6349.51	5383.33		0.847834	-0.238146	0.0453954
RSP_2942	RSP_2942	sporulation and cell division-related protein	300.742	285.314	294.943	271.645	246.392	270.31	207.576		293.666	248.981		0.847836	-0.238144	0.028132
RSP_1053	ffh	signal recognition particle subunit FFH/SRP54 (srp54)	267.501	264.576	279.185	240.599	219.422	248.196	215.429		270.421	230.911		0.853897	-0.227865	0.019554
RSP_6078	RSP_6078	hypothetical protein	445.494	500.201	478.056	424.96	418.418	403.406	375.661		474.584	405.611		0.854668	-0.226565	0.0174334
RSP_0022	RSP_0022	LSU ribosomal protein L13P	2105.7	2212.06	1945.77	1828.97	1837.45	1733.9	1749.23		2087.84	1787.39		0.856093	-0.224161	0.042902
RSP_2943	argS	arginyl-tRNA synthetase	267.854	253.239	257.902	229.807	217.552	240.116	208.362		259.665	223.959		0.862493	-0.213415	0.0262469
RSP_4045	fbaB	fructose-bisphosphate aldolase	1337.71	1288.06	1427.71	1222.37	1152.13	1154.43	1132.76		1351.16	1165.42		0.862535	-0.213345	0.041162
RSP_0448	RSP_0448	EF-Tu%3B elongation factor Tu	208.889	215.782	208.254	183.412	167.692	196.526	180.423		210.975	182.013		0.862724	-0.213029	0.0439826
RSP_2547	exoY	exopolysaccharide production protein exoY	596.887	530.639	560.124	510.573	525.072	477.613	431.488		562.55	486.187		0.864255	-0.210471	0.0455286
RSP_2682	fabD	acyl-carrier-protein S-malonyltransferase	218.271	220.706	239.968	208.637	197.56	205.507	187.298		226.315	199.75		0.882622	-0.180133	0.0457456
RSP_2840	ntrX	Nitrogen assimilation transcriptional regulator%2C NtrX	118.494	115.357	126.312	0	0	0	0		120.054	0		0	0	2.35544e-07
RSP_2839	ntrY	Nitrogen regulation protein%2C NtrY%2C Signal transduction histidine kinase	144.29	131.661	121.402	0	0	0	0		132.451	0		0	0	2.35544e-07
RSP_3397	RSP_3397	ABC opine/polyamine transporter%2C periplasmic binding protein	63.394	65.89	66.937	81.936	81.523	83.688	77.508		65.407	81.1637		1.2409	0.31139	0.0496638
RSP_1340	RSP_1340	Enoyl-CoA hydratase/isomerase	548.247	503.637	546.886	639.296	687.999	691.686	627.682		532.923	661.666		1.24158	0.312175	0.0456569
RSP_0923	map1	methionine aminopeptidase%2C type I	711.032	668.868	720.022	830.472	912.066	955.411	785.388		699.974	870.834		1.2441	0.315097	0.0469397
RSP_3597	RSP_3597	CorC/Hlyc family protein with CBS domains	475.348	431.31	489.637	574.798	616.937	605.143	529.091		465.432	581.492		1.24936	0.321191	0.042902
RSP_3072	sndh	putative L-sorbosone dehydrogenase	268.819	243.502	278.964	334.985	334.542	360.279	290.058		263.762	329.966		1.251	0.323082	0.0437356
RSP_2214	RSP_2214	Nitrogen-fixing NifU	596.262	608.621	732.977	849.636	803.153	840.545	739.61		645.953	808.236		1.25123	0.323347	0.0474595
RSP_0372	RSP_0372	amino acid ABC transporter substrate-binding protein%2C PAAT family	1091.72	1155.14	1068.28	1398.19	1376.71	1402.99	1360.68		1105.05	1384.64		1.25301	0.325402	0.0342629
RSP_3707	RSP_3707	NADH dehydrogenase%2C FAD-containing subunit	69.079	65.059	72.308	84.713	88.064	93.393	78.802		68.8153	86.243		1.25325	0.325677	0.0471946
RSP_1140	ilvE1	branched-chain amino acid aminotransferase	1408.56	1466.47	1629.07	1898.55	1889.06	1876.36	1897.62		1501.37	1890.4		1.25912	0.332413	0.0489081
RSP_1871	RSP_1871	transcriptional regulator%2C GntR family	250.727	242.934	273.245	332.164	329.732	340.96	286.643		255.635	322.375		1.26107	0.334651	0.0318513
RSP_0945	RSP_0945	Major facilitator superfamily (MFS) transporter	31.587	33.106	30.501	40.883	41.784	42.634	34.824		31.7313	40.0312		1.26157	0.335219	0.0457598
RSP_0730	RSP_0730	TIGR02302 family protein	137.831	142.845	160.388	191.195	181.141	202.204	167.661		147.021	185.55		1.26206	0.335784	0.0282505
RSP_3426	RSP_3426	glutathionylspermidine synthase	114.974	112.575	105.363	140.019	142.108	150.254	127.849		110.971	140.058		1.26211	0.335841	0.0382864
RSP_2181	proX	ABC glycine betaine/L-proline transporter%2C periplasmic substrate-binding subunit	1252.52	1328.17	1405.36	1637.48	1657.52	1742.08	1676.06		1328.68	1678.29		1.26312	0.336993	0.0392989
RSP_2688	soxD	putative sarcosine oxidase delta subunit protein	116.267	115.555	124.605	157.884	152.918	145.733	145.538		118.809	150.518		1.26689	0.341294	0.0476903
RSP_0802	RSP_0802	dipeptidase AC	66.566	68.435	75.699	86.151	89.911	96.282	83.916		70.2333	89.065		1.26813	0.342703	0.0446287
RSP_3730	RSP_3730	putative glutathione S-transferase	361.271	378.18	418.697	507.121	500.698	506.318	447.333		386.049	490.368		1.27022	0.345078	0.0183487
RSP_0865	RSP_0865	iojap-like ribosome-associated protein	577.356	595.73	596.288	703.196	747.284	854.459	693.373		589.791	749.578		1.27092	0.345874	0.0373647
RSP_2207	deoD	purine nucleoside phosphorylase	62.47	61.949	62.939	85.222	83.748	82.877	66.392		62.4527	79.5597		1.27392	0.349276	0.0444823
RSP_1363	mepA	murein endopeptidase	111.054	107.584	118.329	144.648	143.839	156.819	128.179		112.322	143.371		1.27643	0.352111	0.0327388
RSP_1356	RSP_1356	large extracellular alpha-helical protein	150.691	149.661	176.99	208.091	205.728	220.76	178.201		159.114	203.195		1.27704	0.352804	0.0338674
RSP_4018	RSP_4018	diguanylate cyclase	111.762	123.827	137.17	164.047	165.088	151.712	155.939		124.253	159.196		1.28123	0.357528	0.0469053
RSP_1941	cysH	phosphoadenylylsulfate reductase (thioredoxin)	176.211	172.029	193.684	243.975	233.757	234.931	214.322		180.641	231.746		1.28291	0.359418	0.0244111
RSP_2161	bcrC	Efflux channel	248.699	237.079	236.485	302.472	330.323	312.807	290.051		240.754	308.913		1.28311	0.35964	0.0274828
RSP_0871	patB	putative aminotransferase	218.444	205.1	214.98	276.099	273.921	293.166	250.74		212.841	273.481		1.28491	0.361665	0.0170983
RSP_1939	RSP_1939	NADPH-ferredoxin reductase	669.894	682.921	774.661	894.924	876.543	913.362	964.539		709.159	912.342		1.28651	0.363466	0.0478139
RSP_2923	RSP_2923	amino acid/amide ABC transporter substrate-binding protein%2C HAAT family	3699.69	3986.15	3760.93	4748.36	5006.28	4905.66	4992.66		3815.59	4913.24		1.28768	0.364769	0.0498672
RSP_3698	cysT	ABC sulfate/thiosulfate transporter%2C inner membrane subunit CysT	186.954	192.604	190.961	246.418	241.272	251.598	240.681		190.173	244.992		1.28826	0.365424	0.0188947
RSP_3226	RSP_3226	NAD-dependent deacetylase	72.751	74.576	73.339	99.731	100.516	99.023	79.914		73.5553	94.796		1.28877	0.365996	0.0329689
RSP_2083	uvrB	Excinuclease ABC subunit B	60.305	57.826	63.338	72.293	75.974	85.518	78.568		60.4897	78.0883		1.29094	0.368417	0.0465347
RSP_1983	sqdA	Phospholipid/glycerol acyltransferase	173.996	157.985	165.8	204.661	220.608	233.963	198.429		165.927	214.415		1.29223	0.369859	0.0329008
RSP_3372	RSP_3372	TRAP-T family transporter%2C periplasmic binding protein	975.345	992.486	1204.8	1392.98	1335.45	1369.64	1369.28		1057.54	1366.84		1.29247	0.370127	0.0461758
RSP_0443	RSP_0443	transcriptional regulator%2C BadM/Rrf2 family	579.587	608.035	592.688	760.218	744.47	825.073	739.433		593.437	767.298		1.29297	0.370694	0.01433
RSP_4065	RSP_4065	hypothetical protein	197.794	174.09	198.994	253.29	245.669	255.814	229.802		190.293	246.144		1.2935	0.371281	0.0326975
RSP_1271	RSP_1271	periplasmic sensor signal transduction histidine kinase	41.166	42.523	40.998	56.409	53.68	61.12	44.013		41.5623	53.8055		1.29457	0.372477	0.042902
RSP_2773	RSP_2773	hypothetical protein	1279.37	1218.08	1307.7	1721.49	1755.49	1679.5	1420.2		1268.38	1644.17		1.29627	0.374372	0.0179986
RSP_0963	RSP_0963	Inner membrane protein	229.355	261.695	262.378	317.033	327.342	355.412	303.127		251.143	325.728		1.29699	0.375163	0.0254543
RSP_2324	RSP_2324	transcriptional regulator%2C RpiR family	44.538	44.32	49.402	57.725	63.37	64.304	53.947		46.0867	59.8365		1.29835	0.376676	0.0335944
RSP_1399	RSP_1399	N-formylglutamate amidohydrolase	122.703	108.814	125.674	156.49	152.549	161.19	148.193		119.064	154.606		1.29851	0.376858	0.034429
RSP_1425	RSP_1425	Plasmid replication initiation protein	50.942	58.281	64.334	73.261	75.692	77.884	73.738		57.8523	75.1437		1.29889	0.377278	0.042902
RSP_0985	RSP_0985	Adenine deaminase	44.148	44.784	48.397	64.513	58.285	64.596	50.584		45.7763	59.4945		1.29968	0.378154	0.0305217
RSP_2332	RSP_2332	hypothetical protein	287.437	265.138	287.329	357.36	356.185	414.137	328.48		279.968	364.041		1.30029	0.378837	0.0235518
RSP_0174	ucpA1	short-chain dehydrogenase	122.061	133.568	144.228	177.582	173.612	187.577	154.896		133.286	173.417		1.30109	0.379722	0.0224939
RSP_1379	RSP_1379	Cytosol aminopeptidase	70.162	76.773	84.206	103.232	97.95	108.764	91.093		77.047	100.26		1.30128	0.379932	0.0248956
RSP_3371	RSP_3371	TRAP-T family transporter%2C small (4 TMs) inner membrane subunit	257.863	294.342	311.693	367.793	348.007	402.498	381.09		287.966	374.847		1.30171	0.380403	0.0392498
RSP_0704	RSP_0704	ABC peptide transporter%2C substrate binding protein	247.235	234.598	252.625	304.096	302.733	353.405	318.234		244.819	319.617		1.30552	0.384627	0.0290121
RSP_2451	RSP_2451	4-alpha-glucanotransferase	18.02	22.22	22.827	28.7	26.376	28.242	26.621		21.0223	27.4847		1.30741	0.386709	0.0419537
RSP_0807	DdpA	ABC dipeptide transporter%2C substrate-binding subunit DdpA	638.441	732.944	685.627	811.165	886.766	959.353	932.538		685.671	897.456		1.30887	0.388325	0.043416
RSP_1022	RSP_1022	N-terminal double-transmembrane domain-containing protein	93.461	89.956	106.192	136.589	131.025	140.181	98.575		96.5363	126.593		1.31135	0.391048	0.044212
RSP_4308	RSP_4308	#N/A	410.169	420.974	403.037	527.715	547.779	523.862	561.135		411.393	540.123		1.31291	0.392769	0.0418129
RSP_1948	RSP_1948	Iron-sulfur cluster assembly accessory protein	427.897	386.626	477.892	562.906	543.451	616.831	539.326		430.805	565.629		1.31296	0.39282	0.0351265
RSP_3229	RSP_3229	Membrane-bound lytic murein transglycosylase B	77.613	88.703	100.899	124.658	117.305	122.05	103.811		89.0717	116.956		1.31306	0.392927	0.0321908
RSP_1239	RSP_1239	hypothetical protein	523.273	501.178	485.01	634.109	661.868	745.093	605.336		503.154	661.601		1.31491	0.394963	0.0185698
RSP_3562	sqr	sulfide-quinone oxidoreductase	21.742	23.633	24.797	29.103	31.114	31.508	31.36		23.3907	30.7712		1.31554	0.39565	0.0373311
RSP_0892	RSP_0892	ABC protein toxin exporter%2C fused ATPase and inner membrane domain protein	78.595	79.875	86.657	111.821	106.751	116.305	95.538		81.709	107.604		1.31691	0.397161	0.0127944
RSP_1354	RSP_1354	beta-ketothiolase	325.117	388.744	438.419	517.312	486.356	555.549	464.751		384.093	505.992		1.31737	0.397658	0.032346
RSP_0095	smoS	sorbitol dehydrogenase	40.532	42.984	45.186	56.412	51.854	58.157	59.671		42.9007	56.5235		1.31754	0.397851	0.0453954
RSP_1173	dnaK	Heat shock protein (Hsp70%2C DnaK)	883.997	926.388	952.927	1144.76	1189.34	1277.55	1249.93		921.104	1215.39		1.3195	0.399989	0.0295358
RSP_1414	RSP_1414	transcriptional regulator	91.452	76.461	93.541	116.453	122.352	120.08	101.425		87.1513	115.078		1.32043	0.401011	0.0431066
RSP_3583	RSP_3583	Class I monoheme cytochrome c	128.744	128.375	114.468	153.919	155.18	174.278	171.869		123.862	163.812		1.32253	0.403299	0.0453954
RSP_6144	RSP_6144	hypothetical protein	128.216	119.382	138.013	168.457	171.478	186.166	154.965		128.537	170.267		1.32465	0.405611	0.0141819
RSP_3275	RSP_3275	MoxR-like ATPase	34.773	33.358	37.845	49.3	43.402	45.987	48.513		35.3253	46.8005		1.32484	0.405821	0.0438939
RSP_0698	fnrL	Crp-Fnr regulatory protein (FnrL)	976.984	936.576	962.669	1205.74	1219.97	1340.88	1314.49		958.743	1270.27		1.32493	0.405921	0.025824
RSP_2778	RSP_2778	Invasion protein B%2C involved in pathogenesis	511.859	566.064	599.179	808.15	796.683	703.492	658.384		559.034	741.677		1.32671	0.407855	0.016319
RSP_1539	RSP_1539	Glycosyl transferase%2C family 2	98.065	92.59	108.058	136.624	134.56	137.683	119.655		99.571	132.13		1.327	0.408166	0.0177324
RSP_1139	RSP_1139	transcriptional regulator%2C MarR family	180.864	196.349	200.112	233.316	248.881	273.772	265.939		192.442	255.477		1.32756	0.408772	0.037183
RSP_3370	RSP_3370	TRAP-T family transporter%2C DctM (12 TMs) subunit	161.072	170.445	190.018	227.333	211.295	250.833	234.075		173.845	230.884		1.3281	0.409367	0.0267018
RSP_1843	ftsY	signal recognition particle-docking protein FtsY	83.702	87.537	87.535	108.659	109.902	118.051	122.106		86.258	114.68		1.32949	0.410877	0.0353077
RSP_2710	RSP_2710	Putative membrane-associated zinc metalloprotease	106.223	104.866	107.61	135.228	143.306	145.72	140.857		106.233	141.278		1.32989	0.411302	0.0165383
RSP_4125	RSP_4125	hypothetical protein	41.517	35.253	40.593	49.76	52.199	57.127	49.05		39.121	52.034		1.33008	0.411511	0.0398875
RSP_0427	RSP_0427	hypothetical protein	980.743	887.003	932.76	1275.18	1215.59	1242.39	1233.57		933.502	1241.68		1.33013	0.411572	0.0163878
RSP_1377	RSP_1377	Carbonic anhydrase	757.348	745.852	781.291	938.644	1085.29	1012.3	1015.95		761.497	1013.04		1.33033	0.411786	0.019554
RSP_1942	RSP_1942	Sulfite/nitrite reductase hemoprotein subunit	297.136	285.27	338.675	396.95	389.562	415.944	432.219		307.027	408.669		1.33105	0.412566	0.0342566
RSP_3081	RSP_3081	ABC multidrug efflux transporter%2C fused ATPase and inner membrane subunits	72.305	70.698	73.904	105.345	94.713	107.391	77.574		72.3023	96.2558		1.3313	0.412831	0.0266186
RSP_1221	rph	RNAse PH	200.529	227.747	251.087	344.565	298.991	298.885	263.493		226.454	301.483		1.33132	0.412859	0.0262469
RSP_2674	RSP_2674	PRC-barrel domain-containing protein	491.441	510.385	494.718	617.011	723.344	658.407	658.125		498.848	664.222		1.33151	0.413065	0.0185698
RSP_2913	RSP_2913	ABC Fe+3 siderophore transporter%2C periplasmic substrate-binding protein	1136.4	1039.12	1220.58	1675.7	1512.04	1588.55	1255.72		1132.04	1508		1.33212	0.41372	0.0260494
RSP_1825	tldD	microcin-processing peptidase 2	163.993	153.061	177.912	211.292	213.709	245.274	209.592		164.989	219.967		1.33322	0.414919	0.0192585
RSP_1553	RSP_1553	putative glyoxylate induced protein	89.562	90.425	107.119	138.91	137.436	130.794	103.533		95.702	127.668		1.33402	0.415779	0.0373311
RSP_0798	RSP_0798	Neutral zinc metallopeptidase	52.375	49.906	47.369	67.098	64.452	71.484	63.533		49.8833	66.6418		1.33595	0.417868	0.0304875
RSP_2854	RSP_2854	Cation/multidrug efflux pump%2C Membrane fusion protein (MFP) family	191.264	202.359	216.761	290.902	276.435	299.329	221.449		203.461	272.029		1.337	0.419004	0.014862
RSP_1433	RSP_1433	dimethylsulfoniopropionate lyase DddL	47.139	49.718	46.616	57.961	63.512	74.255	60.071		47.8243	63.9498		1.33718	0.419194	0.0364333
RSP_3701	RSP_3701	monosaccharide ABC transporter substrate-binding protein%2C CUT2 family	378.368	423.533	437.583	551.953	564.714	537.564	556.216		413.161	552.612		1.33752	0.419561	0.013331
RSP_2313	RSP_2313	2-hydroxyacid dehydrogenase	179.259	186.488	203.273	237.495	261.054	261.239	255.255		189.673	253.761		1.33788	0.419952	0.0177324
RSP_1067	fixR	Short-chain alcohol dehydrogenase	142.908	130.438	152.441	191.044	197.861	198.006	172.741		141.929	189.913		1.33808	0.420169	0.0174783
RSP_4273	fhuA	TonB-dependent receptor protein	14.702	17.228	14.49	22.318	22.504	21.021	17.028		15.4733	20.7178		1.33893	0.421083	0.0354708
RSP_7380	RSP_7380	nucleic acid-binding protein	227.983	215.148	253.43	335.913	317.983	306.329	284.023		232.187	311.062		1.3397	0.421915	0.019797
RSP_0184	RSP_0184	N-carbamoyl-L-amino acid amidohydrolase	192.421	183.972	190.784	251.833	264.643	278.586	218.396		189.059	253.364		1.34013	0.422378	0.0100297
RSP_1024	RSP_1024	Putative MoxR family protein	274.325	235.504	327.048	361.97	387.446	398.595	348.828		278.959	374.21		1.34145	0.423794	0.0434165
RSP_1531	RSP_1531	HslV component of HslUV peptidase	109.978	98.397	118.627	141.249	157.802	154.822	131.302		109.001	146.294		1.34214	0.424531	0.0304875
RSP_3376	aroQ	3-dehydroquinate dehydratase	102.705	96.831	120.699	132.082	144.734	148.884	147.565		106.745	143.316		1.3426	0.425034	0.0473556
RSP_3183	RSP_3183	3-hydroxyacyl-CoA dehydrogenase type II	70.747	86.16	87.003	109.578	109.923	115.393	101.799		81.3033	109.173		1.34279	0.425233	0.0192585
RSP_0398	RSP_0398	dehydrogenase	238.279	240.544	254.23	306.785	308.911	331.047	365.914		244.351	328.164		1.343	0.425463	0.0411421
RSP_2261	ydjI	Antifreeze protein%2C type I	114.911	114.906	138.746	161.336	161.085	178.913	158.982		122.854	165.079		1.3437	0.426208	0.0220227
RSP_3184	RSP_3184	putative Thiolase	136.78	167.18	182.164	217.004	204.501	227.268	223.014		162.041	217.947		1.34501	0.427614	0.0338674
RSP_0954	RSP_0954	Transglutaminase-like domain protein	27.477	27.364	32.788	40.866	39.034	43.457	34.001		29.2097	39.3395		1.3468	0.429533	0.021034
RSP_4233	traN	TraN	14.012	16.818	14.527	20.825	20.527	21.062	19.048		15.119	20.3655		1.34701	0.429765	0.0179986
RSP_4244	RSP_4244	putative Zn peptidase	37.957	35.554	38.718	52.737	48.836	56.958	43.078		37.4097	50.4023		1.34731	0.430077	0.0236334
RSP_1021	RSP_1021	hypothetical protein	104.528	96.085	99.892	135.329	140.481	147.769	116.777		100.168	135.089		1.34862	0.431484	0.0177023
RSP_1157	PSrp1	Ribosomal subunit interface protein Y	2928.42	2895.28	2766.97	3597.01	4005.08	4024.78	3833.23		2863.56	3865.02		1.34973	0.43267	0.0187509
RSP_1903	RSP_1903	Putative Flp pilus assembly protein TadC	49.179	53.139	45.645	62.904	64.881	78.651	59.865		49.321	66.5752		1.34984	0.432784	0.0356473
RSP_6241	RSP_6241	hypothetical protein	170.813	158.107	186.89	236.075	261.729	213.815	216.762		171.937	232.095		1.34989	0.43284	0.0353769
RSP_3069	RSP_3069	NADPH-dependent FMN reductase	114.039	112.202	138.092	168.248	153.186	172.874	161.984		121.444	164.073		1.35101	0.434043	0.0312842
RSP_0826	RSP_0826	putative enzyme involved in biosynthesis of extracellular polysaccharides	167.544	165.205	188.995	247.24	225.808	251.827	214.98		173.915	234.964		1.35103	0.434059	0.016319
RSP_0853	RSP_0853	hypothetical protein	77.615	68.505	75.855	102.347	101.821	106.716	89.584		73.9917	100.117		1.35308	0.436252	0.0179998
RSP_2172	metF	5%2C10-methylenetetrahydrofolate reductase (NAD(P))	610.25	566.236	598.256	739.728	787.734	806.181	869.878		591.581	800.88		1.3538	0.437012	0.0327117
RSP_3923	RSP_3923	hypothetical protein	135.731	127.549	140.882	171.517	178.162	194.575	186.018		134.721	182.568		1.35516	0.438463	0.0185698
RSP_4194	RSP_4194	putative ATPase-like/sensor kinase	167.57	169.964	181.768	246.053	220.391	266.425	205.62		173.101	234.622		1.35541	0.438729	0.0115289
RSP_1543	RSP_1543	hypothetical protein	41.634	44.319	46.637	66.147	62.303	66.781	44.527		44.1967	59.9395		1.3562	0.439569	0.0439826
RSP_6236	RSP_6236	hypothetical protein	621.645	616.293	646.428	886.18	787.804	928.949	806.907		628.122	852.46		1.35716	0.440587	0.010151
RSP_0179	RSP_0179	ABC-type nitrate/sulfonate/bicarbonate transport systems%2C periplasmic components TauA	768.868	833.328	822.765	965.421	1100.98	1096.48	1231.63		808.32	1098.63		1.35915	0.442704	0.0444823
RSP_3313	RSP_3313	putative phage integrase family protein	131.944	126.56	138.762	176.945	174.803	204.391	164.296		132.422	180.109		1.36011	0.443725	0.0110566
RSP_1220	hrcA	heat-inducible transcription repressor HrcA	205.045	195.111	214.023	258.843	292.795	302.276	260.33		204.726	278.561		1.36065	0.444297	0.0111939
RSP_2086	RSP_2086	Putative Antibiotic biosynthesis monooxygenase	427.824	447.563	447.568	576.268	644.809	586.012	593.439		440.985	600.132		1.36089	0.44455	0.0128104
RSP_0686	RSP_0686	ATP-dependent Clp protease adaptor protein clpS	213.67	238.326	251.374	308.605	314.123	345.26	308.758		234.457	319.187		1.36139	0.445078	0.0145307
RSP_0373	RSP_0373	amino acid ABC transporter membrane protein 1%2C PAAT family	199.85	188.48	184.371	275.322	253.2	287.58	223.721		190.9	259.956		1.36174	0.445446	0.0117286
RSP_0361	sda	L-serine ammonia-lyase	21.619	23.496	22.053	30.777	30.037	32.644	28.556		22.3893	30.5035		1.36241	0.446163	0.0105921
RSP_1199	RSP_1199	hypothetical protein	1670.77	1602.44	1825.71	2075.94	2307.53	2418.73	2464.64		1699.64	2316.71		1.36306	0.446849	0.0324101
RSP_0380	RSP_0380	polyhydroxyalkanoate synthesis repressor PhaR	662.077	688.631	755.117	990.098	989.051	1030.37	823.262		701.942	958.196		1.36506	0.448969	0.00524495
RSP_4082	RSP_4082	hypothetical protein	30.271	28.971	31.551	44.481	41.225	46.239	33.504		30.2643	41.3622		1.3667	0.450696	0.0262469
RSP_3603	RSP_3603	putative ABC efflux transporter%2C fused inner membrane domains	24.168	30.249	26.516	33.293	37.212	39.662	37.374		26.9777	36.8852		1.36725	0.451278	0.0329008
RSP_3927	RSP_3927	hypothetical protein	79.665	76.011	81.182	105.263	119.082	108.476	99.036		78.9527	107.964		1.36746	0.451494	0.0154373
RSP_2673	RSP_2673	quinoprotein glucose dehydrogenase	13.844	14.355	14.85	18.249	22.635	19.858	17.776		14.3497	19.6295		1.36794	0.452006	0.0237461
RSP_0176	RSP_0176	dihydroxy-acid dehydratase	55.1	51.57	56.984	74.607	75.014	81.807	67.737		54.5513	74.7912		1.37103	0.455255	0.0100297
RSP_1985	RSP_1985	hypothetical protein	100.791	100.261	117.006	148.185	145.286	134.862	153.381		106.019	145.428		1.37172	0.455983	0.033479
RSP_1978	RSP_1978	molecular chaperone%2C DnaJ family	194.169	165.477	201.712	258.959	259.35	276.618	232.503		187.119	256.857		1.37269	0.45701	0.0171882
RSP_1621	RSP_1621	Deoxyguanosinetriphosphate triphosphohydrolase-like protein	252.411	253.105	289.623	393.891	343.451	409.868	309.157		265.046	364.092		1.37369	0.458057	0.0121968
RSP_2309	RSP_2309	hypothetical protein	162.232	153.365	178.565	228.095	230.115	231.543	216.589		164.721	226.586		1.37557	0.460034	0.00813615
RSP_2729	RSP_2729	putative Restriction endonuclease	708.334	672.302	825.341	1041.61	1040.21	1025.12	941.438		735.326	1012.1		1.37639	0.460891	0.00915973
RSP_1987	RSP_1987	putative soluble lytic transglycosylase fused to an ABC-type amino acid-binding protein	560.464	586.173	683.285	791.843	843.258	887.229	840.485		609.974	840.704		1.37826	0.46285	0.013331
RSP_1769	RSP_1769	Mandelate racemase / muconate lactonizing enzyme	26.177	37.018	33.198	43.486	44.572	46.707	42.411		32.131	44.294		1.37854	0.463145	0.0325742
RSP_0132	metQ	ABC D-methionine uptake transporter%2C substrate-binding protein	328.56	337.18	301.203	432.368	428.993	421.422	495.966		322.314	444.687		1.37967	0.464323	0.0335944
RSP_2388	RSP_2388	NTP pyrophosphohydrolase	84.801	77.769	81.401	100.745	118.476	116.447	113.212		81.3237	112.22		1.37992	0.464583	0.0269784
RSP_2855	RSP_2855	Cation/multidrug efflux pump%2C RND superfamily	255.61	272.819	259.382	355.129	355.036	407.314	333.319		262.604	362.7		1.38117	0.465888	0.00563765
RSP_1880	RSP_1880	peptidoglycan-binding domain-containing protein	187.009	186.717	253.54	298.286	284.738	304.784	267.753		209.089	288.89		1.38166	0.466407	0.0260494
RSP_0375	RSP_0375	glutamate--putrescine ligase	51.44	53.487	55.752	75.001	70.393	77.689	73.13		53.5597	74.0532		1.38263	0.467416	0.00997379
RSP_1742	RSP_1742	Serine protease%2C trypsin family	69.345	62.75	79.327	87.879	96.181	104.776	101.376		70.474	97.553		1.38424	0.469095	0.0373162
RSP_7190	RSP_7190	hypothetical protein	96.715	103.89	106.771	140.59	136.928	161.231	128.827		102.459	141.894		1.38489	0.469772	0.0100702
RSP_1025	RSP_1025	hypothetical protein	66.105	50.866	61.263	77.76	84.354	84.14	82.996		59.4113	82.3125		1.38547	0.470373	0.042902
RSP_1261	blrB	blue-light receptor of the BLUF-family	144.632	111.802	127.66	188.542	184.97	183.396	153.082		128.031	177.498		1.38636	0.471302	0.0329556
RSP_0852	fghA	S-formylglutathione hydrolase	137.585	144.539	150.68	186.209	195.688	204.889	213.28		144.268	200.017		1.38642	0.471368	0.0186141
RSP_0371	RSP_0371	amino acid ABC transporter ATP-binding protein%2C PAAT family	373.508	376.346	346.436	489.04	463.808	584.16	489.866		365.43	506.718		1.38664	0.471589	0.01433
RSP_1532	RSP_1532	ATP-dependent protease ATP-binding subunit	127.116	119.012	147.326	186.247	178.304	189.225	174.032		131.151	181.952		1.38734	0.472325	0.0111939
RSP_1058	RSP_1058	hypothetical protein	18.908	19.044	19.959	27.321	30.113	27.443	22.698		19.3037	26.8937		1.39319	0.478396	0.0264918
RSP_6029	RSP_6029	hypothetical protein	67.402	83.692	64.008	101.2	99.783	103	95.648		71.7007	99.9077		1.3934	0.47861	0.0235518
RSP_7370	RSP_7370	short-chain alcohol dehydrogenase	23.603	26.124	27.545	36.037	40.549	32.343	34.84		25.7573	35.9423		1.39542	0.480697	0.0313652
RSP_1554	RSP_1554	putative polysaccharide deacetylase	114.348	110.696	129.386	161.274	157.454	176.559	164.615		118.143	164.976		1.3964	0.481714	0.0106967
RSP_0723	ald	alanine dehydrogenase	9.956	13.928	11.355	17.571	15.672	17.379	15.044		11.7463	16.4165		1.39759	0.482936	0.0447971
RSP_0795	RSP_0795	hypothetical protein	49.004	54.168	63.432	77.009	73.582	79.112	81.301		55.5347	77.751		1.40004	0.485473	0.0290121
RSP_2017	RSP_2017	hypothetical protein	149.34	148.354	153.807	209	216.837	228.104	189.316		150.5	210.814		1.40076	0.486206	0.00563765
RSP_2658	RSP_2658	HesB/YadR/YfhF family protein	240.795	221.32	240.343	292.828	312.031	373.291	337.254		234.153	328.851		1.40443	0.489985	0.0280274
RSP_0897	RSP_0897	Glutathione S-transferase	76.08	64.35	81.244	103.295	109.341	110.135	93.017		73.8913	103.947		1.40675	0.492371	0.0179986
RSP_1870	RSP_1870	putative hydrolase	114.664	104.635	116.224	162.35	169.572	151.67	145.981		111.841	157.393		1.40729	0.492925	0.0104194
RSP_4114	napF	periplasmic nitrate reductase maturation protein NapF	66.069	58.414	78.919	107.672	101.309	95.731	77.033		67.8007	95.4363		1.4076	0.493238	0.0377749
RSP_3078	RSP_3078	hypothetical protein	336.572	291.963	283.312	438.717	475.918	454.319	342.99		303.949	427.986		1.40808	0.493734	0.0263566
RSP_1207	hslO	putative Hsp33 protein	170.8	153.715	179.162	213.39	244.159	255.854	232.357		167.892	236.44		1.40828	0.493938	0.0145307
RSP_6156	RSP_6156	hypothetical protein	89.916	110.895	131.743	170.81	169.356	144.187	140.869		110.851	156.305		1.41005	0.495742	0.0392498
RSP_6066	RSP_6066	hypothetical protein	271.435	259.11	278.125	413.417	451.129	352.258	305.163		269.557	380.492		1.41155	0.497277	0.0325527
RSP_1144	Gst	Glutathione S-transferase	348.447	343.885	358.635	513.248	488.707	518.337	458.852		350.322	494.786		1.41237	0.498122	0.0019819
RSP_2281	RSP_2281	two-component trancriptional regulator%2C winged helix family	27.204	32.007	26.34	41.235	38.108	46.733	35.395		28.517	40.3678		1.41557	0.501381	0.0207896
RSP_1497	RSP_1497	Putative outer membrane lipoprotein carrier protein	330.665	347.763	341.396	439.43	506.094	508.054	474.498		339.941	482.019		1.41795	0.503804	0.00593972
RSP_2806	lon	ATP-dependent proteinase	786.299	771.727	818.885	1073.43	1075.48	1249.76	1096		792.304	1123.67		1.41823	0.504088	0.00861126
RSP_0940	RSP_0940	ABC transporter%2C periplasmic substrate binding protein	30.721	30.301	37.917	43.402	47.206	50.451	46.211		32.9797	46.8175		1.41959	0.505471	0.0198935
RSP_0569	RSP_0569	TIGR01620 family protein	22.083	32.231	27.072	39.253	41.46	39.812	33.604		27.1287	38.5322		1.42035	0.506248	0.0274165
RSP_1499	RSP_1499	gamma-glutamyltransferase 2	178.115	175.505	198.051	260.632	270.377	280.029	234.21		183.89	261.312		1.42102	0.506928	0.00258377
RSP_3686	RSP_3686	transcriptional regulator%2C LacI family	28.296	36.137	27.167	37.529	44.767	45.492	45.849		30.5333	43.4093		1.4217	0.507617	0.0457456
RSP_1537	RSP_1537	hypothetical protein	103.08	101.413	106.498	131.347	140.597	149.536	168.09		103.664	147.393		1.42183	0.507753	0.0342573
RSP_2625	nifU	NifU-related protein involved in Fe-S cluster formation	120.103	129.377	129.187	170.231	180.479	187.331	181.536		126.222	179.894		1.42522	0.511182	0.00827643
RSP_0752	RSP_0752	Acetyltransferase (GNAT) family	30.305	25.986	35.21	44.659	45.169	41.453	42.707		30.5003	43.497		1.42612	0.512091	0.0373162
RSP_0273	bchI	protoporphyrin IX magnesium-chelatase	55.802	57.663	56.076	86.216	69.677	77.887	89.271		56.5137	80.7627		1.42908	0.51509	0.0303828
RSP_1070	RSP_1070	phosphohistidine phosphatase SixA	247.111	197.687	252.226	340.797	358.478	328.098	301.47		232.341	332.211		1.42984	0.515853	0.0171882
RSP_0094	smoK	mannitol ABC transporter ATP-binding protein%3Bsorbitol ABC transporter ATP-binding protein	47.253	53.436	53.131	64.923	67.886	76.604	83.872		51.2733	73.3213		1.43001	0.516023	0.0382225
RSP_6210	RSP_6210	hypothetical protein	55.598	59.713	60.911	73.767	91.296	86.663	84.489		58.7407	84.0538		1.43093	0.516953	0.042902
RSP_0955	RSP_0955	5'-nucleotidase	145.162	155.378	170.127	203.042	211.884	234.374	249.524		156.889	224.706		1.43226	0.518294	0.0209896
RSP_1159	galU	UDP-glucose pyrophosphorylase	385.147	398.451	406.544	542.682	584.378	600.068	546.713		396.714	568.46		1.43292	0.51896	0.00216737
RSP_0681	RSP_0681	hypothetical protein	152.234	138.996	165.712	216.929	226.497	229.268	200.449		152.314	218.286		1.43313	0.519169	0.00654793
RSP_1387	RSP_1387	AMP nucleosidase	118.287	115.852	124.291	153.887	166.584	183.559	181.531		119.477	171.39		1.43451	0.520556	0.0133841
RSP_1943	RSP_1943	Protein of unknown function (DUF2849)	245.287	273.097	297.02	372.171	371.518	392.279	427.915		271.801	390.971		1.43844	0.524508	0.019241
RSP_1944	RSP_1944	uroporphyrinogen-III C-methyltransferase	279.041	273.624	336.735	484.1	458.486	418.98	344.333		296.467	426.475		1.43853	0.52459	0.0142684
RSP_3821	RSP_3821	Putative acetyltransferase	155.472	159.017	207.162	248.099	250.828	226.457	275.508		173.884	250.223		1.43903	0.525092	0.039187
RSP_3182	RSP_3182	Acyl-CoA dehydrogenase	96.161	101.733	115.84	156.795	138.751	160.692	146.34		104.578	150.644		1.4405	0.526569	0.00690069
RSP_3708	mcpJ	methyl accepting chemotaxis protein	74.53	75.719	76.141	90.595	107.51	111.536	125.286		75.4633	108.732		1.44086	0.526926	0.0381428
RSP_0683	RSP_0683	hypothetical protein	143.671	132.839	134.395	203.948	206.469	212.39	167.037		136.968	197.461		1.44165	0.527725	0.00671711
RSP_1844	RSP_1844	hypothetical protein	488.625	419.559	496.413	631.859	734.286	704.252	632.379		468.199	675.694		1.44318	0.529248	0.00915973
RSP_0354	RSP_0354	hypothetical protein	22.926	21.552	23.977	37.015	35.465	31.965	27.449		22.8183	32.9735		1.44504	0.531114	0.0353077
RSP_2375	RSP_2375	hypothetical protein	41.199	45.218	55.627	74.697	70.817	75.37	52.851		47.348	68.4338		1.44534	0.531405	0.0257315
RSP_2763	RSP_2763	hypothetical protein	163.8	184.174	172.424	248.851	237.886	265.199	251.604		173.466	250.885		1.44631	0.532373	0.00664556
RSP_4118	napC	periplasmic nitrate reductase subunit NapC	102.142	99.39	118.496	142.854	151.324	163.63	163.049		106.676	155.214		1.45501	0.541025	0.0154045
RSP_3687	RSP_3687	monosaccharide ABC transporter substrate-binding protein%2C CUT2 family	105.24	123.553	122.565	158.554	158.521	182.34	182.377		117.119	170.448		1.45534	0.541352	0.0141908
RSP_1435	RSP_1435	transcriptional regulator%2C TetR family	46.634	56.184	50.768	69.253	79.9	74.827	74.055		51.1953	74.5088		1.45538	0.541398	0.0104194
RSP_2010	RSP_2010	hypothetical protein	100.798	70.53	91.577	117.599	133.894	145.649	113.207		87.635	127.587		1.45589	0.541905	0.0459969
RSP_7508	RSP_7508	hypothetical protein	97.237	92.631	99.84	138.585	146.221	138.409	142.654		96.5693	141.467		1.46493	0.550831	0.0079185
RSP_2117	comL	Beta-barrel assembly machine subunit BamD	445.441	376.467	444.513	657.737	622.563	683.222	514.008		422.14	619.382		1.46724	0.553108	0.00650114
RSP_3699	cysW	ABC sulfate/thiosulfate transporter%2C inner membrane subunit CysW	112.958	111.748	117.837	185.328	167.896	171.049	147.799		114.181	168.018		1.47151	0.557293	0.00252142
RSP_0949	ostB	trehalose 6-phosphatase	12.299	15.214	15.835	20.871	21.144	22.424	20.766		14.4493	21.3012		1.4742	0.559935	0.0207197
RSP_1890	RSP_1890	transcriptional regulator%2C LysR family	72.02	66.698	81.01	111.214	116.872	117.707	86.247		73.2427	108.01		1.47469	0.560409	0.0109049
RSP_1415	RSP_1415	putative polysaccharide deacetylase	322.131	330.601	397.84	451.026	493.4	512.206	610.113		350.191	516.686		1.47544	0.561148	0.0350485
RSP_1397	RSP_1397	Glutathione S-transferase	94.877	95.452	122.658	152.621	145.996	157.708	161.141		104.329	154.367		1.47961	0.565219	0.016319
RSP_7530	RSP_7530	hypothetical protein	141.618	99.747	113.335	194.734	175.594	167.99	162.312		118.233	175.157		1.48146	0.567016	0.0377179
RSP_1750	bztD	L-glutamate ABC transporter ATP-binding protein%3BL-asparagine ABC transporter ATP-binding protein%3BL-glutamine ABC transporter ATP-binding protein%3BL-aspartate ABC transporter ATP-binding protein	247.817	260.646	266.882	347.473	368.222	400.738	416.535		258.448	383.242		1.48286	0.56838	0.00915973
RSP_3060	cysE	putative O-acetylserine synthase	212.879	164.393	226.561	287.671	303.493	304.367	299.749		201.278	298.82		1.48462	0.57009	0.0163878
RSP_3393	RSP_3393	ABC opine/polyamine transporter%2C inner membrane subunit	22.92	22.871	22.427	32.975	33.32	33.436	35.492		22.7393	33.8057		1.48666	0.572079	0.0100297
RSP_2265	RSP_2265	5-bromo-4-chloroindolyl phosphate hydrolysis protein	69.064	67.559	72.158	120.169	99.337	104.57	90.643		69.5937	103.68		1.48979	0.575106	0.00512121
RSP_0741	RSP_0741	putative metallo-beta-lactamase family protein	188.186	182.253	176.124	258.06	277.029	296.704	254.045		182.188	271.459		1.49	0.575312	0.00216737
RSP_2196	RSP_2196	3-hydroxyacyl-CoA dehydrogenase	99.986	108.361	117.59	153.764	155.106	171.481	167.319		108.646	161.917		1.49033	0.575628	0.00422954
RSP_2085	RSP_2085	hypothetical protein	136.95	125.331	195.926	238.822	224.61	237.529	210.916		152.736	227.969		1.49257	0.577802	0.0312947
RSP_3220	RSP_3220	ABC ferric siderophore transporter%2C inner membrane subunit	46.011	40.627	45.073	85.474	66.881	65.82	45.1		43.9037	65.8188		1.49916	0.584157	0.0496908
RSP_1545	RSP_1545	putative thiol oxidoreductase with 2 cytochrome c heme-binding sites	53.869	57.398	69.534	100.683	86.39	96.931	77.52		60.267	90.381		1.49968	0.584651	0.00728468
RSP_1853	TrkH2	potassium uptake transporter%2C transmembrane component%2C TrkH	42.026	33.627	43.137	59.152	59.414	63.724	55.382		39.5967	59.418		1.50058	0.585521	0.0100297
RSP_3896	repC	replication protein C	46.645	44.678	47.055	71.839	71.271	68.678	65.356		46.126	69.286		1.5021	0.586984	0.00230118
RSP_2255	RSP_2255	acyl-CoA synthetase	183.28	178.474	200.651	264.713	261.172	309.787	291.043		187.468	281.679		1.50254	0.587404	0.00524495
RSP_0948	otsA	trehalose 6-phosphate synthase	9.421	9.889	9.862	15.842	13.8	16.04	12.794		9.724	14.619		1.50339	0.588223	0.00721028
RSP_6107	RSP_6107	hypothetical protein	1952.63	1826.16	1527.29	2649.51	2921.91	2633.14	2435.07		1768.7	2659.91		1.50388	0.588691	0.00772889
RSP_1408	clpB	Chaperone ClpB	109.732	106.331	121.015	155.735	172.386	181.131	166.771		112.359	169.006		1.50415	0.588952	0.00285052
RSP_2805	nemA	Putative NADH-flavin oxidoreductase	97.36	89.569	99.456	138.967	151.016	138.619	146.941		95.4617	143.886		1.50726	0.59193	0.00525176
RSP_0870	RSP_0870	hypothetical protein	499.228	371.8	494.819	615.692	748.051	699.718	682.071		455.282	686.383		1.5076	0.592252	0.0207132
RSP_3221	RSP_3221	ABC ferric siderophore transporter%2C inner membrane subunit	14.886	18.009	17.024	30.443	23.23	28.351	18.522		16.6397	25.1365		1.51064	0.595157	0.0305217
RSP_1258	RSP_1258	putative hydrolase	45.346	34.149	40.921	56.018	56.682	59.001	70.997		40.1387	60.6745		1.51162	0.596098	0.0420305
RSP_1109	cysK1	Cysteine synthase	982.344	968.208	1231.22	1728.15	1675.58	1577.65	1436.5		1060.59	1604.47		1.51281	0.597229	0.00514192
RSP_1533	RSP_1533	putative alginate O-acetyltransferase	8.561	8.706	7.085	11.16	12.16	12.822	12.978		8.11733	12.28		1.51281	0.597233	0.0260494
RSP_0742	RSP_0742	putative acyl-CoA dehydrogenase	222.252	236.835	284.347	363.491	355.931	402.151	378.288		247.811	374.965		1.51311	0.597515	0.00512121
RSP_1917	RSP_1917	hypothetical protein	75.13	67.996	84.698	119.883	129.726	114.565	95.832		75.9413	115.001		1.51435	0.598695	0.00903258
RSP_0801	RSP_0801	deacetylase / putative acetylpolyamine aminohydrolase	26.253	30.013	30.74	46.963	50.346	42.339	36.162		29.002	43.9525		1.5155	0.599793	0.00721028
RSP_0269	tspO	TspO and MBR related proteins	42.682	36.574	36.504	59.581	61.063	58.147	55.994		38.5867	58.6962		1.52115	0.605166	0.00756411
RSP_6141	RSP_6141	putative outer membrane protein	103.044	98.27	106.371	142.507	160.479	163.354	158.138		102.562	156.12		1.5222	0.606159	0.0051999
RSP_1222	ham1	dITPase	152.109	175.918	180.824	247.697	251.687	268.949	267.408		169.617	258.935		1.52659	0.610311	0.00393016
RSP_1238	fxsA	putative FxsA cytoplasmic membrane protein	115.591	116.796	150.156	201.636	197.453	197.39	182.674		127.514	194.788		1.52758	0.611247	0.00596724
RSP_2976	RSP_2976	putative integral membrane protein	1075.35	891.077	1257.3	1669.01	1841.77	1654.81	1404.31		1074.58	1642.47		1.52849	0.612103	0.0122891
RSP_1194	grxC	Glutaredoxin	526.22	506.168	478.974	662.118	819.006	758.083	844.149		503.787	770.839		1.53009	0.613615	0.0140778
RSP_1421	RSP_1421	hypothetical protein	215.05	211.256	239.607	319.827	362.337	316.197	360.854		221.971	339.804		1.53085	0.614331	0.00984269
RSP_0557	RSP_0557	putative conserved small protein	222.068	187.127	159.714	284.117	334.517	266.671	276.167		189.636	290.368		1.53118	0.614647	0.0253257
RSP_3181	RSP_3181	putative fatty-acyl-CoA racemase%3B CoA-transferase family III	43.532	49.331	54.614	79.715	71.694	82.972	66.759		49.159	75.285		1.53146	0.614907	0.00346644
RSP_1478	RSP_1478	ABC oligopeptide transporter%2C fused ATPase subunits	40.387	49.097	43.454	62.47	60.107	73.363	76.696		44.3127	68.159		1.53814	0.621185	0.0171882
RSP_0792	pqqC	pyrroloquinoline quinone biosynthesis protein PqqC	14.752	15.161	16.277	23.052	30.021	24.501	17.187		15.3967	23.6902		1.53866	0.621675	0.0375917
RSP_6079	RSP_6079	hypothetical protein	19.913	19.552	24.634	40.298	35.453	30.23	25.534		21.3663	32.8788		1.53881	0.621816	0.0302879
RSP_0999	RSP_0999	putative transcriptional regulator	112.955	111.517	124.622	170.231	185.613	183.135	178.715		116.365	179.424		1.54191	0.624716	0.00285052
RSP_1834	RSP_1834	hypothetical protein	112.546	98.781	122.783	138.484	186.311	175.356	187.503		111.37	171.913		1.54362	0.626322	0.0250051
RSP_1272	RSP_1272	RNA polymerase sigma-70 factor	111.842	117.128	136.448	186.817	184.48	214.519	167.098		121.806	188.228		1.54531	0.6279	0.00329462
RSP_3091	RSP_3091	hypothetical protein	51.871	49.21	76.722	104.505	99.014	96.081	67.13		59.2677	91.6825		1.54692	0.629401	0.0432177
RSP_0374	RSP_0374	amino acid ABC transporter membrane protein 2%2C PAAT family	62.029	63.499	55.07	92.414	90.941	106.026	83.865		60.1993	93.3115		1.55004	0.632307	0.00341618
RSP_2779	catA	Catalase	268.113	287.023	286.097	366.628	418.237	408.601	546.374		280.411	434.96		1.55115	0.63334	0.0326541
RSP_1561	RSP_1561	AMP-forming acyl-CoA synthetase/ligase	89.925	89.744	115.275	154.216	151.779	168.094	136.747		98.3147	152.709		1.55327	0.635307	0.00355707
RSP_0187	RSP_0187	dihydropyrimidine dehydrogenase	45.868	45.917	48.525	62.614	75.18	70.381	83.481		46.77	72.914		1.55899	0.640612	0.0163442
RSP_3599	RSP_3599	phosphate starvation-inducible protein PhoH%2C predicted ATPase	294.936	280.322	353.467	488.371	470.403	512.308	459.956		309.575	482.76		1.55943	0.641016	0.00209451
RSP_0939	RSP_0939	hypothetical protein	51.443	49.607	48.475	79.768	83.016	79.099	70.019		49.8417	77.9755		1.56446	0.645669	0.00152451
RSP_1780	RSP_1780	hypothetical protein	11.292	14.226	14.868	19.026	25.008	20.163	20.067		13.462	21.066		1.56485	0.646024	0.0456569
RSP_2384	RSP_2384	putative stress protein (general stress protein 26)	20.096	20.144	16.049	25.466	35.954	29.217	27.081		18.763	29.4295		1.56849	0.649373	0.0392989
RSP_2121	RSP_2121	Protein of unknown function (DUF1638)	23.678	24.027	24.885	40.936	41.268	38.529	31.124		24.1967	37.9642		1.56899	0.649833	0.00421855
RSP_6179	RSP_6179	hypothetical protein	41.154	40.191	60.429	78.022	73.897	76.678	68.057		47.258	74.1635		1.56933	0.650151	0.043908
RSP_4070	RSP_4070	signal peptide protein	28.781	25.263	32.988	47.529	45.771	42.848	46.325		29.0107	45.6183		1.57246	0.653028	0.0179986
RSP_1573	RSP_1573	putative small protein	255.543	241.239	314.688	431.251	439.858	461.993	369.414		270.49	425.629		1.57355	0.654021	0.00435873
RSP_2225	RSP_2225	hypothetical protein	22.62	25.058	27.599	32.932	39.784	37.578	47.682		25.0923	39.494		1.57395	0.654387	0.0340556
RSP_0570	RSP_0570	putative ATPase	52.055	47.945	55.852	74.647	78.587	90.043	84.887		51.9507	82.041		1.57921	0.659203	0.00543532
RSP_0408	RSP_0408	hypothetical protein	18.098	25.659	22.37	31.091	40.879	34.268	33.207		22.0423	34.8612		1.58156	0.661347	0.0150756
RSP_0091	smoE	mannitol-binding protein%3Bsorbitol-binding protein	579.941	628.143	620.977	845.83	927.495	1013.15	1076.13		609.687	965.653		1.58385	0.663436	0.00671711
RSP_3858	cysA	sulfate/molybdate ABC transporter ATPase	70.634	76.157	85.118	138.887	121.08	127.098	102.834		77.303	122.475		1.58435	0.663888	0.00174109
RSP_3477	RSP_3477	type VI secretion protein%2C VC_A0107 family	12.624	14.506	15.824	20.517	22.865	20.551	27.019		14.318	22.738		1.58807	0.667275	0.0476527
RSP_3679	RSP_3679	hypothetical protein	64.56	67.925	61.199	97.66	98.467	103.879	111.466		64.5613	102.868		1.59334	0.672052	0.00455258
RSP_2803	RSP_2803	multidrug/cation efflux pump%2C RND superfamily	160.605	163.831	154.433	196.584	210.053	299.966	311.524		159.623	254.532		1.59458	0.673177	0.044212
RSP_3511	RSP_3511	two component transcriptional regulator%2C winged helix family	95.979	93.081	107.104	149.433	157.597	175.354	148.882		98.7213	157.817		1.59861	0.676814	0.0019925
RSP_3095	RSP_3095	RNA polymerase sigma-70 factor	41.428	37.953	43.804	66.361	74.137	59.676	63.945		41.0617	66.0297		1.60806	0.685324	0.00512121
RSP_2764	RSP_2764	hypothetical protein	162.29	164.795	200.581	281.214	309.799	310.897	230.993		175.889	283.226		1.61026	0.68729	0.00375984
RSP_1749	bztC	L-aspartate ABC transporter membrane protein%3BL-glutamine ABC transporter membrane protein%3BL-glutamate ABC transporter membrane protein%3BL-asparagine ABC transporter membrane protein	146.414	154.269	163.608	230.625	230.417	271.491	265.209		154.764	249.435		1.61172	0.6886	0.00274867
RSP_3646	RSP_3646	DNA topology modulation kinase FlaR%2C putative	87.419	72.838	98.672	145.697	139.226	144.41	127.531		86.3097	139.216		1.61298	0.689731	0.00418967
RSP_1300	RSP_1300	PAP2 family phosphatase	17.495	21.367	23.352	32.632	35.655	37.919	27.604		20.738	33.4525		1.6131	0.689837	0.00543532
RSP_3602	RSP_3602	ABC efflux transporter%2C ATPase subunit	36.26	33.102	38.611	60.568	55.986	57.685	58.082		35.991	58.0802		1.61374	0.690411	0.00236719
RSP_0473	RSP_0473	phospholipase-D family protein	11.748	15.65	11.495	18.384	19.135	24.355	21.892		12.9643	20.9415		1.61532	0.691817	0.0177023
RSP_0265	crtE	farnesyl-diphosphate synthase	10.526	14.979	13.056	21.109	17.161	20.373	24.592		12.8537	20.8087		1.6189	0.69501	0.0344201
RSP_1252	RSP_1252	2-nitropropane dioxygenase-like protein	180.706	182.656	249.206	315.342	310.238	335.056	364.417		204.189	331.263		1.62233	0.698071	0.0106846
RSP_4245	RSP_4245	DNA-directed RNA polymerase specialized sigma subunit%2C sigma24	242.341	259.007	247.759	369.409	391.982	414.74	444.415		249.702	405.137		1.62248	0.698199	0.00326852
RSP_2762	RSP_2762	hypothetical protein	54.979	51.259	61.316	97.25	92.84	98.747	74.137		55.8513	90.7435		1.62473	0.700203	0.00237711
RSP_2087	RSP_2087	hypothetical protein	36.535	31.229	38.082	60.331	55.445	54.407	59.368		35.282	57.3877		1.62654	0.70181	0.0140778
RSP_0921	exbD	outer membrane transport energization protein ExbD	154.029	153.907	168.854	297.304	254.486	294.093	188.826		158.93	258.677		1.62762	0.702762	0.00654876
RSP_0276	RSP_0276	isopentenyl-diphosphate delta-isomerase	58.345	68.435	60.444	101.373	99.442	97.985	108.007		62.408	101.702		1.62963	0.704542	0.00304635
RSP_2853	RSP_2853	transcriptional regulator%2C TetR family	390.59	421.197	439.395	699.484	685.201	722.509	625.437		417.061	683.158		1.63803	0.711961	0.000145784
RSP_1572	RSP_1572	Heat shock protein%2C Hsp20 family	365.232	336.746	385.006	560.68	605.955	641.622	574.539		362.328	595.699		1.64409	0.717287	0.000868885
RSP_1411	RSP_1411	hypothetical protein	56.71	44.489	68.311	91.717	87.424	91.191	101.488		56.5033	92.955		1.64512	0.718196	0.0168892
RSP_1440	RSP_1440	TonB dependent%2C hydroxamate-type ferrisiderophore%2C outer membrane receptor	129.255	130.941	127.108	238.809	208.95	233.04	169.889		129.101	212.672		1.64733	0.720126	0.000913407
RSP_1864	RSP_1864	hypothetical protein	100.017	76.481	116.036	200.934	183.116	152.68	106.13		97.5113	160.715		1.64817	0.720863	0.045844
RSP_1748	bztB	L-aspartate ABC transporter membrane protein%3BL-glutamine ABC transporter membrane protein%3BL-glutamate ABC transporter membrane protein%3BL-asparagine ABC transporter membrane protein	239.432	263.671	267.485	385.816	418.403	458.149	438.633		256.863	425.25		1.65555	0.727315	0.00115934
RSP_1480	OppB	ABC oligopeptide transporter%2C inner membrane subunit OppB	63.146	77.743	69.975	96.998	97.287	121.886	151.029		70.288	116.8		1.66173	0.73269	0.0343616
RSP_0351	RSP_0351	D-threo-aldose 1-dehydrogenase	18.22	17.198	20.074	23.56	30.958	28.294	40.459		18.4973	30.8178		1.66606	0.736444	0.0455286
RSP_1479	OppC	ABC oligopeptide transporter%2C inner membrane subunit OppC	40.664	44.549	44.223	62.194	64.116	73.388	88.181		43.1453	71.9698		1.66808	0.738186	0.0160757
RSP_3222	RSP_3222	ABC ferric siderophore transporter%2C ATPase subunit	16.793	21.832	14.985	34.203	31.346	31.612	22.305		17.87	29.8665		1.67132	0.740989	0.0160757
RSP_7683	RSP_7683	putative transcriptional regulator	169.942	160.91	234.416	329.71	314.984	332.824	282.581		188.423	315.025		1.6719	0.741493	0.00545349
RSP_3164	RSP_3164	ferredoxin like protein	43.812	41.369	63.623	65.459	74.277	88.697	104.192		49.6013	83.1562		1.67649	0.745446	0.0489081
RSP_0559	msrA	Peptide methionine sulfoxide reductase	188.825	175.953	214.346	286.87	303.958	333.282	372.106		193.041	324.054		1.67868	0.747324	0.00747028
RSP_0295	RSP_0295	putative photosynthetic complex assembly protein 2	34.607	38.372	39.437	64.933	54.786	64.663	67.49		37.472	62.968		1.6804	0.748806	0.00297744
RSP_2294	gloB	putative hydroxyacylglutathione hydrolase (glyoxalase II) (GLX II) protein	52.369	63.095	64.976	89.327	94.692	102.195	119.435		60.1467	101.412		1.68608	0.753675	0.0104121
RSP_1280	cbbX	CbbX protein	34.618	42.184	33.054	50.978	65.538	60.399	70.348		36.6187	61.8157		1.68809	0.755395	0.013394
RSP_6124	RSP_6124	hypothetical protein	564.868	606.57	659.065	965.798	887.659	956.247	1310.44		610.168	1030.04		1.68812	0.755418	0.0171882
RSP_2197	RSP_2197	acetyl-CoA acetyltransferase	85.298	97.033	100.776	129.499	126.583	160.22	221.206		94.369	159.377		1.68887	0.756059	0.0473212
RSP_3601	RSP_3601	Lipolytic enzyme%2C G-D-S-L family	50.027	50.277	66.861	91.941	94.099	93.819	97.152		55.7217	94.2528		1.69149	0.758296	0.00404868
RSP_1542	RSP_1542	ABC transporter%2C ATPase subunit	27.776	24.274	29.998	47.862	40.168	42.174	55.032		27.3493	46.309		1.69324	0.759787	0.0154045
RSP_1549	RSP_1549	hypothetical protein	24.845	31.821	39.848	56.992	59.167	53.589	48.383		32.1713	54.5328		1.69507	0.761347	0.0070732
RSP_2314	RSP_2314	oxidoreductase%2C Chromogranin/secretogranin	41.961	40.355	45.416	62.459	67.383	69.354	90.626		42.5773	72.4555		1.70174	0.76701	0.0170475
RSP_3231	RSP_3231	ABC peptide transporter%2C periplasmic binding protein	5537.44	6073.09	5855.42	8541.77	9596.45	9853.98	11667.9		5821.98	9915.03		1.70303	0.768106	0.010151
RSP_1490	RSP_1490	Putative ATP-dependent protease La%2C LON	56.873	54.893	65.861	90.204	88.541	98.602	126.101		59.209	100.862		1.70349	0.768494	0.0176004
RSP_3263	RSP_3263	Putative copper binding protein	36.627	41.664	47.857	57.866	69.748	66.395	92.946		42.0493	71.7388		1.70606	0.77067	0.0318879
RSP_0847	RSP_0847	two component transcriptional regulator%2C winged helix family	700.19	659.837	761.865	1127.07	1244.04	1251.8	1205.97		707.297	1207.22		1.70681	0.771301	0.000597962
RSP_3305	abc1	putative ubiquinol-cytochrome-c reductase assembly protein	30.357	30.385	32.418	52.726	50.285	55.456	54.031		31.0533	53.1245		1.71075	0.774629	0.00080603
RSP_1574	RSP_1574	Cytochrome b562	40.971	34.175	57.141	75.837	66.589	63.499	96.25		44.0957	75.5437		1.71318	0.776676	0.0469053
RSP_0525	RSP_0525	putative membrane protein%2C hemolysin III	55.789	54.284	67.38	84.342	101.083	112.241	108.401		59.151	101.517		1.71623	0.779243	0.00654793
RSP_3749	ampC	putative beta-lactamase precursor	52.864	51.641	45.541	66.722	80.685	76.623	119.414		50.0153	85.861		1.71669	0.779633	0.0469053
RSP_6229	RSP_6229	hypothetical protein	77.202	71.842	87.791	117.477	131.899	127.516	165.391		78.945	135.571		1.71728	0.780126	0.01433
RSP_0287	bchH	cobaltochelatase CobN subunit	15.261	22.155	17.593	33.885	24.582	26.071	41.469		18.3363	31.5018		1.718	0.780727	0.0444823
RSP_0293	RSP_0293	putative photosynthetic complex assembly protein	39.389	49.118	39.004	64.065	65.67	78.075	84.952		42.5037	73.1905		1.72198	0.784069	0.011539
RSP_3479	RSP_3479	hemolysin-coregulated protein (uncharacterized)	9.211	10.559	10.83	15.57	15.704	18.768	20.218		10.2	17.565		1.72206	0.784134	0.0356312
RSP_1087	RSP_1087	Short-chain dehydrogenase/reductase family member	42.217	39.08	49.429	76.465	72.785	81.042	69.986		43.5753	75.0695		1.72275	0.784715	0.00115901
RSP_1796	sodC	Putative Copper/Zinc superoxide dismutase	7.275	8.507	6.794	13.728	13.187	13.288	11.827		7.52533	13.0075		1.72849	0.789516	0.0304875
RSP_6254	RSP_6254	putative small protein	1089.54	1091.81	901.003	1968.9	2069.32	1693.72	1375.35		1027.45	1776.82		1.72935	0.790231	0.00386933
RSP_6041	RSP_6041	hypothetical protein	86.757	94.41	89.082	127.29	155.506	165.899	175.785		90.083	156.12		1.73307	0.793329	0.00639381
RSP_3159	RSP_3159	ABC transporter%2C 2 fused ATPase and 1 inner membrane subunits	14.933	20.787	18.403	35.072	28.461	33.063	28.525		18.041	31.2803		1.73384	0.793973	0.00232213
RSP_0472	RSP_0472	metal-dependent hydrolase	29.12	34.936	37.699	56.861	55.636	61.147	61.781		33.9183	58.8563		1.73523	0.79513	0.00216737
RSP_0189	RSP_0189	NADPH-dependent glutamate synthase beta chain-related oxidoreductase	36.692	39.161	37.832	61.451	70.301	68.174	64.051		37.895	65.9943		1.7415	0.800333	0.000524883
RSP_0850	RSP_0850	hypothetical protein	52.516	43.044	61.815	85.028	93.294	92.411	95.746		52.4583	91.6197		1.74652	0.804487	0.00524495
RSP_2389	RSP_2389	putative glutathione peroxidase	63.119	64.098	73.522	95.374	98.849	110.527	163.016		66.913	116.941		1.74766	0.805429	0.039134
RSP_1410	RSP_1410	sulfite oxidase-like oxidoreductase	114.316	107.463	139.45	191.65	201.282	213.407	235.953		120.41	210.573		1.7488	0.806369	0.0046
RSP_2802	RSP_2802	multidrug/cation efflux pump%2C membrane fusion protein subunit	201.028	193.533	200.316	276.77	296.06	388.78	431.311		198.292	348.23		1.75615	0.812413	0.0163878
RSP_2244	RSP_2244	hypothetical protein	56.994	54.776	66.698	109.019	106.543	102.082	100.92		59.4893	104.641		1.75899	0.814745	0.00085061
RSP_2144	ufaM	unsaturated fatty acid methylase	69.329	60.23	73.638	107.869	95.418	120.684	153.416		67.7323	119.347		1.76204	0.817243	0.0206864
RSP_0292	RSP_0292	hypothetical protein	24.006	38.605	28.119	52.917	39.358	52.274	69.104		30.2433	53.4133		1.76612	0.820581	0.0415651
RSP_0316	RSP_0316	Transcriptional regulator%2C LuxR family	174.485	153.254	184.964	311.174	329.01	306.792	261.618		170.901	302.148		1.76797	0.822097	0.00051438
RSP_2240	RSP_2240	putative CoA-binding protein	36.54	33.062	38.511	66.074	63.925	65.257	59.914		36.0377	63.7925		1.77016	0.823881	0.000707478
RSP_3094	RSP_3094	Putative transmembrane anti-sigma factor	8.384	18.905	13.056	21.032	23.359	24.758	26.466		13.4483	23.9038		1.77745	0.82981	0.0460728
RSP_0554	htpx	Heat shock protein	38.058	41.164	46.07	61.079	75.239	75.142	85.585		41.764	74.2613		1.77812	0.83035	0.00654876
RSP_6110	RSP_6110	hypothetical protein	30.517	44.03	43.126	79.957	56.157	81.728	61.833		39.2243	69.9187		1.78254	0.83393	0.0109049
RSP_2293	clpA	Chaperonin clpA/B	465.947	449.391	501.717	748.949	817.792	867.572	934.013		472.352	842.082		1.78274	0.834099	0.00209451
RSP_0600	RSP_0600	putative iron-regulated protein	52.451	60.037	66.331	106.394	98.791	111.095	109.048		59.6063	106.332		1.7839	0.835038	0.00103821
RSP_7620	RSP_7620	hypothetical protein	33.892	21.435	24.522	47.65	45.072	41.553	55.999		26.6163	47.5685		1.78719	0.837695	0.0438939
RSP_4276	zitB	cation efflux protein	36.008	45.426	41.175	72.061	81.256	73.242	68.949		40.8697	73.877		1.80762	0.854095	0.000597962
RSP_1565	appA	AppA%2C antirepressor of ppsR%2C sensor of blue light	147.515	142.198	143.514	249.936	216.36	238.343	340.812		144.409	261.363		1.80988	0.855893	0.0133841
RSP_0920	exbB	outer membrane transport energization protein ExbB	151.779	149.879	177.317	343.542	309.162	297.529	210.517		159.658	290.188		1.81755	0.861998	0.00220736
RSP_6185	RSP_6185	hypothetical protein	69.076	51.11	57.312	110.361	101.158	111.251	108.077		59.166	107.712		1.8205	0.864335	0.00259148
RSP_6198	RSP_6198	protein of unknown function (DUF2383)	7.181	12.624	9.169	15.424	17.01	19.249	19.044		9.658	17.6817		1.83079	0.872465	0.042902
RSP_6067	RSP_6067	hypothetical protein	28.61	24.428	30.43	52.359	49.426	42.607	61.447		27.8227	51.4597		1.84956	0.887184	0.0140778
RSP_6230	RSP_6230	hypothetical protein	40.705	37.365	38.86	67.617	65.357	58.084	98.321		38.9767	72.3448		1.8561	0.892278	0.0235518
RSP_1547	RSP_1547	putative bacterioferritin-associated ferredoxin	255.839	227.961	336.333	647.21	523.251	541.236	320.327		273.378	508.006		1.85826	0.89395	0.0176004
RSP_3079	RSP_3079	ABC Fe+3 siderophore transporter%2C periplasmic substrate-binding protein	109.796	111.317	134.004	270.302	237.699	218.423	156.154		118.372	220.644		1.86399	0.898392	0.00346644
RSP_2640	RSP_2640	putative membrane protein/domain protein	206.748	201.283	200.862	291.985	371.431	379.562	480.563		202.964	380.885		1.87661	0.90813	0.0105921
RSP_3157	RSP_3157	ABC transporter%2C inner membrane subunit	15.609	14.968	14.846	30.793	25.072	29.162	28.822		15.141	28.4622		1.87981	0.910589	0.000786844
RSP_2143	RSP_2143	DNA photolyase%2C Cryptochrome 1 apoprotein (Blue light photoreceptor)	50.447	55.022	59.537	105.897	90.958	101.091	116.362		55.002	103.577		1.88315	0.913148	0.00161758
RSP_1016	RSP_1016	small heat shock protein	1068.03	893.247	984.714	1569.01	2154.5	1752.02	2060.74		981.996	1884.07		1.91861	0.940064	0.00302657
RSP_2718	RSP_2718	putative outer membrane protein	6842.78	5926.1	7171.84	12135.9	12818.9	11924.2	14142.3		6646.91	12755.3		1.91899	0.940345	0.0019994
RSP_2631	RSP_2631	USG protein	68.663	66.159	60.937	91.241	119.85	133.809	157.602		65.253	125.625		1.92521	0.945013	0.0145785
RSP_0922	RSP_0922	outer membrane transport energization protein TonB	55.794	79.144	83.131	196.775	143.7	146.306	74.033		72.6897	140.204		1.9288	0.9477	0.0373311
RSP_1840	RSP_1840	hypothetical protein	31.964	29.622	34.156	63.864	64.445	64.1	56.264		31.914	62.1683		1.94799	0.961989	0.000138272
RSP_7363	RSP_7363	hypothetical protein	1404.18	1591.31	1442.64	2630.68	2460.33	2720.91	3738.49		1479.38	2887.6		1.95191	0.964884	0.0063162
RSP_3994	RSP_3994	hypothetical protein	17.14	45.051	30.191	76.756	59.494	58.71	45.831		30.794	60.1977		1.95485	0.96706	0.0431066
RSP_3067	RSP_3067	hypothetical protein	11.537	18.149	14.344	31.729	29.782	30.783	22.562		14.6767	28.714		1.95644	0.96823	0.00241935
RSP_7680	RSP_7680	hypothetical protein	20.981	16.055	20.085	33.636	39.336	38.862	38.4		19.0403	37.5585		1.97258	0.980081	0.00160501
RSP_3160	RSP_3160	Membrane fusion protein%2C HlyD family	46.258	57.374	58.949	100.241	90.008	106.965	131.564		54.1937	107.195		1.97799	0.984035	0.0046
RSP_1863	RSP_1863	phosphoglucosamine mutase	43.132	46.717	52.53	89.105	93.712	96.548	97.142		47.4597	94.1268		1.9833	0.987903	0.000250377
RSP_3866	RSP_3866	hypothetical protein	67.306	78.237	77.785	167.331	144.419	136.67	144.519		74.4427	148.235		1.99126	0.993682	0.000268989
RSP_1406	RSP_1406	hypothetical protein	87.15	76.172	86.703	137.858	194.961	155.748	175.355		83.3417	165.981		1.99157	0.993904	0.00269993
RSP_2315	RSP_2315	hypothetical protein	11.416	13.172	11.72	18.358	20.84	24.46	32.82		12.1027	24.1195		1.99291	0.994875	0.043416
RSP_0291	puhA	Reaction centre H protein	151.446	188.861	172.349	322.308	268.455	290.349	482.271		170.885	340.846		1.99459	0.99609	0.0174783
RSP_6042	RSP_6042	hypothetical protein	1105.11	853.775	1306.45	2032.4	2431.52	1987.35	2237.3		1088.45	2172.14		1.99564	0.99685	0.00273915
RSP_3288	ugpE	carbohydrate ABC transporter membrane protein 2%2C CUT1 family	13.222	13.373	9.25	21.771	18.452	27.608	28.119		11.9483	23.9875		2.0076	1.00547	0.0133938
RSP_3478	RSP_3478	type VI secretion protein%2C EvpB/VC_A0108 family	11.568	13.807	13.5	19.344	25.125	28.617	31.82		12.9583	26.2265		2.02391	1.01715	0.0070732
RSP_0294	RSP_0294	Mg-protoporphyrin IX monomethyl ester (oxidative) cyclase	55.679	71.524	65.778	112.786	106.802	123.249	181.398		64.327	131.059		2.03738	1.02672	0.0132534
RSP_3351	RSP_3351	hypothetical protein	48.417	38.277	42.914	77.841	83.854	71.447	120.582		43.2027	88.431		2.04689	1.03343	0.0182626
RSP_3290	ugpB	carbohydrate ABC transporter substrate-binding protein%2C CUT1 family	112.187	117.49	115.117	173.317	216.413	229.826	331.447		114.931	237.751		2.06863	1.04868	0.013331
RSP_0290	RSP_0290	Light-harvesting 1 (B870) complex assembly	39.011	57.349	52.23	102.729	85.42	97.155	126.069		49.53	102.843		2.07638	1.05407	0.00475597
RSP_3274	RSP_3274	ABC multidrug/carbohydrate efflux transporter%2C ATPase subunit	22.916	22.03	22.66	37.003	33.206	46.031	71.917		22.5353	47.0393		2.08736	1.06168	0.0326975
RSP_0289	bchM	Mg-protoporphyrin IX methyltransferase	22.298	29.053	24.813	57.252	42.529	51.549	61.478		25.388	53.202		2.09556	1.06733	0.00259578
RSP_0100	nuoA1	putative NADH dehydrogenase I chain A	27.079	27.773	33.097	59.383	47.217	53.865	88.481		29.3163	62.2365		2.12293	1.08606	0.0174783
RSP_3272	ggt	gamma-glutamyltransferase 1	17.689	22.993	22.178	34.275	39.713	41.588	63.444		20.9533	44.755		2.13594	1.09487	0.0142684
RSP_3323	RSP_3323	Putative flavoprotein containing monooxygenase involved in K+ transport	40.477	37.209	39.441	78.223	76.521	77.44	104.613		39.0423	84.1993		2.15661	1.10877	0.00209451
RSP_4209	RSP_4209	acyltransferase	36.916	36.01	42.412	61.725	67.924	71.732	132.642		38.446	83.5058		2.17203	1.11904	0.0305217
RSP_7685	RSP_7685	hypothetical protein	34.356	35.579	38.425	76.131	74.264	87.44	76.253		36.12	78.522		2.17392	1.1203	0.000138331
RSP_1860	RSP_1860	cell wall hydrolyses involved in spore germination	187.78	182.73	226.618	466.545	426.77	449.317	390.53		199.043	433.291		2.17687	1.12226	4.26109e-05
RSP_1760	RSP_1760	Protein of unknown function (DUF1523)	181.639	171.094	218.347	357.173	361.191	388.302	555.836		190.36	415.626		2.18337	1.12655	0.00561388
RSP_1534	RSP_1534	putative acyl carrier protein	10.362	12.379	14.995	18.684	29.413	28.436	34.216		12.5787	27.6872		2.20113	1.13824	0.0307149
RSP_3264	RSP_3264	putative c-type cytochrome	8.523	14.306	11.385	19.703	24.982	26.718	29.447		11.4047	25.2125		2.21072	1.14451	0.0127752
RSP_3289	ugpA	carbohydrate ABC transporter membrane protein 1%2C CUT1 family	24.406	27.419	20.563	40.145	43.521	56.152	73.742		24.1293	53.39		2.21266	1.14578	0.013331
RSP_2841	trkA	potassium uptake transporter%2C NAD-binding subunit%2C TrkA	127.117	112.79	125.312	273.828	291.408	267.107	259.576		121.74	272.98		2.24232	1.16499	2.60557e-05
RSP_1548	RSP_1548	imelysin	590.579	584.915	691.753	1493.24	1422.16	1514.19	1184.26		622.416	1403.46		2.25486	1.17304	2.8324e-05
RSP_1591	RSP_1591	putative Glutathione S-transferase	58.607	46.036	63.198	94.459	100.974	112.398	196.832		55.947	126.166		2.25509	1.17319	0.0253257
RSP_2641	RSP_2641	Protein of unknown function (DUF2852)	301.844	283.962	319.617	604.298	725.976	638.247	798.463		301.808	691.746		2.29201	1.19661	0.000527618
RSP_0255	pufX	Intrinsic membrane pufX protein	71.283	78.777	100.821	206.464	159.576	168.84	237.007		83.627	192.972		2.30753	1.20635	0.00298595
RSP_1535	RSP_1535	subfamily IIIC HAD-superfamily phosphatase	9.619	11.84	10.439	18.01	23.771	24.377	32.083		10.6327	24.5602		2.30989	1.20782	0.0051999
RSP_1536	RSP_1536	(R)-hydratase	38.697	40.03	44.023	86.376	94.779	87.569	114.778		40.9167	95.8755		2.34319	1.22847	0.00090875
RSP_3537	RSP_3537	alcohol dehydrogenase%2C zinc-containing	35.141	28.551	35.45	57.24	61.14	70.428	121.768		33.0473	77.644		2.34948	1.23234	0.0207197
RSP_3957	RSP_3957	Flavoprotein oxidoreductase	14.841	19.169	20.959	41.429	45.06	48.754	39.491		18.323	43.6835		2.38408	1.25343	0.000241933
RSP_0416	RSP_0416	putative calcium-binding EF-hand domain protein	75.587	108.928	97.164	171.138	192.449	220.503	318.099		93.893	225.547		2.40217	1.26434	0.00791127
RSP_1862	RSP_1862	Dihydropteroate synthase	20.192	30.805	26.456	67.731	61.319	63.415	58.697		25.8177	62.7905		2.43207	1.28219	0.000171785
RSP_0260	bchZ	putative chlorophyllide reductase%2C BchZ subunit	12.217	17.962	15.481	37.598	27.834	25.545	58.063		15.22	37.26		2.44809	1.29166	0.0218206
RSP_3076	RSP_3076	putative methyltransferase	19.125	19.2	21.526	30.105	33.124	43.486	89.087		19.9503	48.9505		2.45362	1.29491	0.0498672
RSP_2502	glmS	glutamine--fructose-6-phosphate transaminase	98.945	95.204	97.66	218.425	219.082	243.365	284.252		97.2697	241.281		2.48054	1.31065	0.000231592
RSP_3993	RSP_3993	Hemolysin-type calcium-binding protein	91.952	119.023	114.65	240.485	244.246	278.928	351.998		108.542	278.914		2.56965	1.36157	0.000934241
RSP_2392	RSP_2392	putative membrane protein%2C similar to periplasmic nitrate reductase NnuR	1.184	1.926	1.469	2.898	5.275	4.137	3.428		1.52633	3.9345		2.57775	1.36611	0.049183
RSP_3089	RSP_3089	hypothetical protein	19.699	18.917	21.38	33.137	46.184	45.923	83.236		19.9987	52.12		2.60617	1.38193	0.019797
RSP_3510	RSP_3510	propeptide domain-containing protein	71.476	106.774	93.204	125.028	187.073	224.676	418.527		90.4847	238.826		2.63941	1.40021	0.0382225
RSP_0288	bchL	ferredoxin protochlorophyllide reductase subunit L	14.785	24.146	22.923	55.791	37.861	49.06	75.641		20.618	54.5883		2.6476	1.40469	0.0070732
RSP_0258	pufA	LHI alpha%2C Light-harvesting B875 protein	1134.55	1107.21	1065.77	2385.63	1982.29	1826.65	5507.05		1102.51	2925.41		2.6534	1.40784	0.0382864
RSP_2503	glmU	glucosamine-1-phosphate N-acetyltransferase%3B UDP-N-acetylglucosamine pyrophosphorylase	130.517	114.897	123.411	312.838	319.306	352.219	335.364		122.942	329.932		2.68364	1.42419	1.50757e-05
RSP_2801	tetR	transcriptional regulator%2C TetR family	46.971	48.572	53.358	102.054	105.757	151.852	182.096		49.6337	135.44		2.72879	1.44826	0.00302657
RSP_0259	pufQ	Protein pufQ	16.946	20.67	23.208	66.565	34.066	41.553	85.02		20.2747	56.801		2.80158	1.48624	0.0186639
RSP_3075	RSP_3075	TIGR03440 family protein	32.152	30.574	34.73	58.994	61.908	78.976	164.472		32.4853	91.0875		2.80396	1.48746	0.0263566
RSP_6006	RSP_6006	hemin uptake protein	1838.71	1849.98	1640.74	4697.1	5214.35	5505.9	4609.41		1776.48	5006.69		2.81833	1.49484	5.08551e-06
RSP_0257	pufL	PufL%2C Photosynthetic reaction center L subunit	137.893	229.355	177.658	447.231	326.888	416.992	883.251		181.635	518.591		2.85512	1.51355	0.0185064
RSP_1852	RSP_1852	GTP cyclohydrolase I	140.744	144.637	165.37	369.227	359.168	409.218	593.903		150.25	432.879		2.88105	1.5266	0.00132996
RSP_0256	pufM	PufM%2C photosynthetic reaction center M subunit	126.087	175.563	144.471	365.895	272.791	342.968	749.707		148.707	432.84		2.91069	1.54136	0.0168892
RSP_1770	RSP_1770	hypothetical protein	20.352	16.358	17.794	42.728	47.855	53.057	69.111		18.168	53.1877		2.92755	1.54969	0.00117516
RSP_7597	RSP_7597	hypothetical protein	1308.66	1168.54	1518.98	3685.18	4073.14	3566.68	4313.02		1332.06	3909.5		2.93493	1.55333	7.38719e-05
RSP_2218	RSP_2218	hypothetical protein	188.651	165.447	199.65	545.491	586.987	559.615	571.07		184.583	565.791		3.06524	1.616	7.84382e-06
RSP_6137	RSP_6137	transcriptional regulator%2C TetR family	86.091	87.416	93.435	251.39	279.274	294.717	270.543		88.9807	273.981		3.07911	1.62251	4.90068e-06
RSP_6108	pufB	LHI beta%2C Light-harvesting B875 subunit	174.977	265.124	273.928	730.857	452.122	476.139	1328.87		238.01	746.997		3.13851	1.65008	0.0218206
RSP_1088	RSP_1088	hypothetical protein	11.444	12.932	11.324	27.765	31.042	38.904	52.172		11.9	37.4708		3.1488	1.6548	0.00258377
RSP_3056	RSP_3056	TonB dependent-iron siderophore receptor	4.879	6.249	4.342	19.354	18.697	17.714	9.392		5.15667	16.2892		3.15887	1.65941	0.00117516
RSP_0474	cycP	Cytochrome c'	15.316	18.909	19.583	41.234	48.237	48.966	91.822		17.936	57.5648		3.20945	1.68233	0.00706226
RSP_6104	RSP_6104	Calcium-binding protein	14.362	20.038	15.817	48.365	49.11	49.138	69.329		16.739	53.9855		3.22513	1.68936	0.000746587
RSP_7527	RSP_7527	hypothetical protein	167.663	176.049	116.6	547.869	587.812	487.251	377.095		153.437	500.007		3.2587	1.7043	0.000187146
RSP_3678	RSP_3678	Siderophore-interacting protein	38.383	41.247	49.259	188.025	144.612	155.067	79.338		42.963	141.761		3.2996	1.72229	0.00090875
RSP_1093	chrR	anti-ECFsigma factor%2C ChrR	74.412	90.964	105.021	300.157	271.635	286.236	348.921		90.1323	301.737		3.34771	1.74318	7.85129e-05
RSP_1471	RSP_1471	hypothetical protein	44.871	63.565	32.834	141.676	165.626	138.099	186.771		47.09	158.043		3.35619	1.74682	0.000969313
RSP_1089	RSP_1089	sugar/cation symporter%2C GPH family	8.846	14.185	12.66	35.077	33.151	40.196	59.403		11.897	41.9567		3.52667	1.81831	0.00173377
RSP_6256	pucA	LHII alpha%2C light-harvesting B800/850 protein	78.391	161.224	98.12	390.499	296.559	248.435	715.331		112.578	412.706		3.66595	1.87419	0.0145785
RSP_7501	RSP_7501	hypothetical protein	123.462	107.942	121.734	513.602	444.428	441.833	360.519		117.713	440.096		3.73873	1.90255	5.98264e-06
RSP_1090	RSP_1090	hypothetical protein	40.786	47.054	52.736	164.783	144.385	166.952	230.958		46.8587	176.769		3.7724	1.91548	0.0002171
RSP_6237	RSP_6237	hypothetical protein	6.187	8.676	5.839	29.584	28.301	25.709	22.073		6.90067	26.4168		3.82814	1.93665	0.000458518
RSP_1092	rpoE1	RNA polymerase sigma-70 factor	337.533	340.887	344.372	1074.39	1088.46	1267.59	2019.99		340.931	1362.61		3.99673	1.99882	0.000772738
RSP_1091	RSP_1091	Putative cyclopropane/cyclopropene fatty acid synthesis protein%2C flavin amine oxidase	69.659	82.226	88.678	259.954	244.515	308.427	562.422		80.1877	343.829		4.28781	2.10024	0.00216737
RSP_0601	rpoH2	RNA polymerase%2C sigma 32 subunit%2C RpoH	112.887	114.228	137.089	403.015	398.326	485.127	807.078		121.401	523.387		4.31121	2.10809	0.00112442
RSP_3509	expE1	Hemolysin-type calcium-binding region%2C RTX	142.161	146.487	161.861	418.728	567.675	571.561	1088.57		150.17	661.632		4.4059	2.13944	0.00227899
RSP_7166	RSP_7166	hypothetical protein	2.861	14.476	1.725	30.951	24.775	21.198	49.595		6.354	31.6298		4.97793	2.31555	0.0357612
RSP_3119	RSP_3119	putative esterase of the alpha/beta hydrolase fold protein	4.753	4.51	1.601	18.323	17.459	20.16	16.772		3.62133	18.1785		5.01984	2.32764	0.00150258
RSP_7369	RSP_7369	two component transcriptional regulator%2C winged-helix family	11.158	12.892	12.731	66.545	65.964	63.593	98.257		12.2603	73.5898		6.00226	2.58551	5.95526e-05
RSP_1409	RSP_1409	Beta-Ig-H3/Fasciclin	195.84	186.364	249.315	1030.42	1329.22	1355.67	3628.12		210.506	1835.86		8.72116	3.12452	0.00209451
RSP_2115	envA	UDP-3-O-(3-hydroxymyristoyl) N-acetylglucosamine deacetylase	484.875	445.024	527.466	4135.81	4406.01	4441.83	4133.94		485.788	4279.4		8.80919	3.13901	1.47956e-07
RSP_3223	RSP_3223	outer membrane receptor for ferrienterochelin and colicins	16.208	16.914	16.907	214.797	169.072	178.399	88.533		16.6763	162.7		9.75636	3.28634	1.73232e-05
RSP_3594	RSP_3594	Antifreeze protein%2C type I	246.843	235.014	173.45	1570.75	2118.63	1887.66	3789.94		218.436	2341.74		10.7205	3.4223	0.00018758
RSP_6138	RSP_6138	hypothetical protein	49.036	49.298	46.07	587.23	690.19	625.771	676.95		48.1347	645.035		13.4006	3.74423	2.35544e-07
RSP_0011	RSP_0011	putative hydrolase or acyltransferase (alpha/beta hydrolase)	88.566	72.469	84.49	105.055	123.396	104.964	114.699		81.8417	112.029		1.36884	0.452958	0.0501289
RSP_3854	RSP_3854	ICE nucleation protein	0.504	13.342	0.372	0.291	0.576	0.493	0.388		4.73933	0.437		0.0922071	-3.43898	0.0501289
RSP_1225	spo0J	chromosome segregation DNA-binding protein	153.751	161.043	157.668	138.229	132.409	149.639	130.644		157.487	137.73		0.874548	-0.19339	0.0505328
RSP_0512	RSP_0512	PAS/PAC sensor hybrid histidine kinase	5.423	9.721	5.777	4.349	4.926	5.521	3.471		6.97367	4.56675		0.654856	-0.61075	0.050678
RSP_1517	spbA	Histone-like protein of HNS family	3571.78	3103.92	2479.7	2307.03	2661.81	2460.75	1629.05		3051.8	2264.66		0.742074	-0.430365	0.0507285
RSP_1588	cheB1	chemotaxis methylesterase%2C CheB1	17.181	19.286	18.37	13.956	14.473	16.196	14.907		18.279	14.883		0.814213	-0.296522	0.0507677
RSP_1718	rplW	LSU ribosomal protein L23P	3761.87	3872.87	3610.15	3383.12	3408.24	3617.48	2879.1		3748.3	3321.98		0.886265	-0.174191	0.0511081
RSP_4257	RSP_4257	antisigma-factor antagonist STAS	9.815	12.735	11.82	9.819	9.377	8.023	8.404		11.4567	8.90575		0.777342	-0.363378	0.0511081
RSP_0610	RSP_0610	Putative 3-oxoacyl-(acyl-carrier-protein) reductase	29.131	32.187	29.712	37.231	38.144	41.954	38.994		30.3433	39.0808		1.28795	0.365079	0.0512889
RSP_0411	RSP_0411	hypothetical protein	34.431	38.543	40.88	47.748	48.001	49.072	46.269		37.9513	47.7725		1.25878	0.33203	0.0516668
RSP_1823	mogA	molybdopterin adenylyltransferase	80.406	65.946	82.762	103.354	101.074	111.59	87.94		76.3713	100.99		1.32235	0.403102	0.0518306
RSP_3892	RSP_3892	ABC di/oligopeptide transporter%2C periplasmic ligand binding protein	55.301	49.703	60.282	48.106	46.629	46.814	44.476		55.0953	46.5063		0.844105	-0.244506	0.051874
RSP_4015	dctQ	TRAP-T family transporter%2C periplasmic ligand binding protein%2C DctQ	1668.1	1697.99	1832.31	2194.06	2218.11	2458.04	2852.54		1732.8	2430.68		1.40275	0.488256	0.0518853
RSP_3515	RSP_3515	ABC polyamine/opine transporter%2C periplasmic binding protein	20.738	22.09	25.271	29.192	30.128	29.315	28.289		22.6997	29.231		1.28773	0.364828	0.0518853
RSP_7392	RSP_7392	hypothetical protein	897.082	858.604	578.849	600.287	637.713	559.615	539.656		778.178	584.318		0.750879	-0.413348	0.0521595
RSP_3572	galM	aldose 1-epimerase	20.725	25.578	23.638	30.188	31.407	36.469	25.759		23.3137	30.9557		1.32779	0.409031	0.0524081
RSP_3105	RSP_3105	PAS sensor protein	143.885	145.145	154.708	175.991	202.096	187.274	210.408		147.913	193.942		1.31119	0.390882	0.0524081
RSP_2280	RSP_2280	PAS sensor hybrid histidine kinase	44.432	49.885	48.489	59.444	57.715	62.095	58.095		47.602	59.3373		1.24653	0.317916	0.0524363
RSP_1762	RSP_1762	hypothetical protein	84.405	67.458	83.46	114.199	103.651	112.782	88.444		78.441	104.769		1.33564	0.417532	0.0524719
RSP_6128	RSP_6128	Aa3-type cytochrome c oxidase subunit IV	698.448	631.316	714.515	873.576	832.745	893.203	882.944		681.426	870.617		1.27764	0.35348	0.0525368
RSP_0915	RSP_0915	hypothetical protein	597.759	570.196	636.434	720.81	734.62	835.536	773.936		601.463	766.226		1.27394	0.349293	0.0525368
RSP_0613	RSP_0613	acetyltransferase	45.274	39.285	35.554	33.349	26.057	35.044	19.577		40.0377	28.5067		0.711998	-0.490054	0.0526793
RSP_1134	Dxs	1-deoxy-D-xylulose-5-phosphate synthase	126.426	129.206	139.46	162.004	154.674	172.723	160.713		131.697	162.529		1.23411	0.303467	0.0526947
RSP_0548	RSP_0548	Rhodanese-related sulfurtransferase	276.561	251.517	277.644	345.19	382.467	323.969	359.888		268.574	352.878		1.3139	0.393852	0.0527012
RSP_1673	RSP_1673	4'-phosphopantetheinyl transferase	50.399	46.515	56.926	46.464	43.545	40.721	35.81		51.28	41.635		0.811915	-0.300599	0.052951
RSP_0069	fliC	Flagellar filament protein	30.451	30.461	28.002	34.517	41.955	41.065	39.627		29.638	39.291		1.3257	0.406751	0.053173
RSP_1454	RSP_1454	ABC peptide/nickel/opine transporter%2C fused ATPase subunits	17.772	18.068	20.173	16.986	16.669	16.752	13.929		18.671	16.084		0.861443	-0.215173	0.053173
RSP_3092	RSP_3092	hypothetical protein	22.992	30.784	31.678	39.397	41.514	44.943	64.426		28.4847	47.57		1.67002	0.739867	0.0532312
RSP_1223	tdcF	Putative translation initiation inhibitor%2C yjgF family / putative Endoribonuclease L-PSP	131.674	120.142	139.902	180.898	185.1	182.434	136.203		130.573	171.159		1.31083	0.390482	0.0532312
RSP_3298	RSP_3298	transcriptional regulator%2C LysR family	22.551	23.581	19.906	19.698	15.753	18.342	16.855		22.0127	17.662		0.802356	-0.317685	0.0533095
RSP_0691	rdxH	RdxH	106.342	94.838	110.28	95.5	88.972	90.983	78.769		103.82	88.556		0.852976	-0.229422	0.053452
RSP_2595	RSP_2595	hypothetical protein	36.716	38.742	43.101	34.789	29.929	36.503	26.189		39.5197	31.8525		0.805991	-0.311164	0.0535376
RSP_2152	RSP_2152	putative ceramide glucosyltransferase	0.951	10.089	1.877	1.013	0.898	1.217	0.613		4.30567	0.93525		0.217214	-2.20281	0.0536174
RSP_4343	RSP_4343	#N/A	44.374	53.741	30.74	28.939	20.848	20.986	21.043		42.9517	22.954		0.534415	-0.903969	0.0537171
RSP_1538	RSP_1538	putative glucose-1-phosphate cytidylyltransferase	69.041	63.647	71.753	83.576	92.849	96.613	111.589		68.147	96.1568		1.41102	0.496738	0.0538413
RSP_2876	RSP_2876	putative carbon monoxide dehydrogenase medium chain	78.076	99.255	94.124	106.232	136.055	131.36	152.964		90.485	131.653		1.45497	0.540987	0.0541178
RSP_1883	RSP_1883	ABC polyamine/opine transporter%2C periplasmic substrate-binding protein	1637.88	1654.82	1906.15	2173.01	2142.79	2286.39	2072.46		1732.95	2168.66		1.25143	0.323575	0.0541788
RSP_4081	RSP_4081	hypothetical protein	118.844	121.586	100.669	132.713	182.073	166.289	192.345		113.7	168.355		1.4807	0.566279	0.0544759
RSP_3188	RSP_3188	positive regulator of sigma(E)%2C RseC/MucC	0.257	10.169	1.024	0.541	0.111	0.572	0.347		3.81667	0.39275		0.102904	-3.28063	0.0545098
RSP_2910	RSP_2910	putative Metal-dependent amidase/aminoacylase/carboxypeptidase	141.497	131.782	134.779	173.294	162.045	179.405	158.348		136.019	168.273		1.23713	0.306992	0.0545693
RSP_2123	RSP_2123	Radical SAM domain protein	16.126	22.783	22.676	27.121	28.041	30.255	25.471		20.5283	27.722		1.35043	0.433415	0.0547637
RSP_2818	aroB	3-dehydroquinate synthase	72.697	74.359	71.349	71.579	53.771	63.73	45.117		72.8017	58.5492		0.80423	-0.314321	0.054856
RSP_2455	RSP_2455	putative Colicin V production protein%2C dedE	200.799	193.41	194.604	172.583	166.308	179.714	165.168		196.271	170.943		0.870955	-0.19933	0.0548747
RSP_2937	RSP_2937	putative phosphonate metabolism protein	56.675	60.747	68.607	79.343	79.988	78.835	81.984		62.0097	80.0375		1.29073	0.368183	0.0551559
RSP_3337	RSP_3337	ABC spermidine/putrescine transporter%2C periplasmic binding protein	10.366	12.593	13.84	15.867	15.887	18.123	17.981		12.2663	16.9645		1.38301	0.467815	0.0552737
RSP_2268	RSP_2268	metallo Beta lactamase superfamily	32.152	34.251	40.366	46.058	59.46	64.804	110.692		35.5897	70.2535		1.97399	0.981112	0.0553227
RSP_7558	RSP_7558	hypothetical protein	79.648	85.883	84.335	122.594	108.506	101.905	97.616		83.2887	107.655		1.29256	0.370227	0.0553227
RSP_0893	RSP_0893	RTX secretion protein D%2C HlyD family	128.421	125.479	131.979	154.737	152.967	182.939	166.76		128.626	164.351		1.27774	0.353592	0.0555636
RSP_1664	RSP_1664	Protein of unknown function (DUF3429)	50.02	45.476	39.358	37.954	38.172	34.127	22.803		44.9513	33.264		0.74	-0.434402	0.0555636
RSP_2820	cobA	uroporphyrinogen-III C-methyltransferase	118.861	117.328	154.406	84.529	95.779	102.037	110.008		130.198	98.0883		0.753376	-0.408559	0.0556608
RSP_1383	RSP_1383	Invasion associated locus B (IalB) protein	1721.29	1491.97	1735.18	2101.59	2231.26	2123.98	1842.71		1649.48	2074.89		1.2579	0.331018	0.0557626
RSP_3682	RSP_3682	hypothetical protein	0.732	18.4	0	0	0	0.542	0		6.37733	0.1355		0.0212471	-5.55659	0.0559202
RSP_4032	RSP_4032	succinate semialdehyde dehydrogenase	3.591	12.388	5.173	2.472	3.647	3.967	2.58		7.05067	3.1665		0.449106	-1.15487	0.0560171
RSP_0585	osmC	osmotically inducible protein OsmC	24.328	31.55	30.764	40.847	50.446	38.366	35.727		28.8807	41.3465		1.43163	0.517661	0.0560278
RSP_3064	RSP_3064	transcriptional regulator%2C DeoR family	7.476	14.07	8.244	7.501	5.952	4.646	3.787		9.93	5.4715		0.551007	-0.859857	0.0560797
RSP_3784	RSP_3784	protein C	2.453	9.243	2.967	2.022	1.73	2.389	1.633		4.88767	1.9435		0.397633	-1.33049	0.0562047
RSP_3419	RSP_3419	putative peroxidase-related enzyme	107.946	107.049	110.254	133.186	129.839	157.422	149.171		108.416	142.404		1.3135	0.393413	0.05681
RSP_4326	RSP_4326	#N/A	44.958	42.652	32.936	15.199	24.819	24.15	19.357		40.182	20.8813		0.519667	-0.944341	0.05681
RSP_1667	RSP_1667	hypothetical protein	886.619	860.361	893.949	1046.34	1060.5	1259.38	1227.07		880.31	1148.32		1.30445	0.383442	0.0570382
RSP_0779	perM	Lipocalin-related protein and Bos/Can/Equ allergen	117.818	108.198	121.21	141.385	148.03	150.361	136.589		115.742	144.091		1.24493	0.31607	0.0570382
RSP_1368	pncA	putative pyrazinamidase/nicotinamidase	133.517	115.287	119.376	152.393	163.516	164.953	148.996		122.727	157.464		1.28305	0.359578	0.0574671
RSP_2376	kbl	2-amino-3-ketobutyrate coenzyme A ligase	34.642	34.369	38.888	44.594	44.689	52.625	41.52		35.9663	45.857		1.275	0.350495	0.0578574
RSP_0370	RSP_0370	hypothetical protein	107.561	111.245	125.393	152.936	147.276	144.376	129.496		114.733	143.521		1.25091	0.322981	0.0578574
RSP_2944	RSP_2944	putative secretion activating protein	8.33	7.025	8.204	4.172	3.607	4.572	5.47		7.853	4.45525		0.567331	-0.817738	0.0578574
RSP_2445	RSP_2445	putative Alpha amylase	16.653	17.048	14.755	20.781	19.676	22.202	20.302		16.152	20.7402		1.28407	0.36072	0.0580599
RSP_2079	RSP_2079	ParB family protein	0.729	4.548	0.565	0.47	0.609	0.347	0.37		1.94733	0.449		0.230572	-2.11671	0.0580599
RSP_6054	RSP_6054	hypothetical protein	0.71	6.286	1.541	0.213	0.307	0.877	0		2.84567	0.34925		0.12273	-3.02643	0.0581477
RSP_1481	OppA	ABC oligopeptide transporter%2C perplasmic substrate-binding protein OppA	447.182	522.598	508.468	604.586	680.751	735.991	969.594		492.749	747.731		1.51747	0.601664	0.0581704
RSP_2103	murD	UDP-N-acetylmuramoylalanine--D-glutamate ligase	101.706	102.511	114.634	130.839	130.181	145.208	118.226		106.284	131.113		1.23362	0.302896	0.0588642
RSP_0964	sucB	2-oxoglutarate dehydrogenase E2 component	335.318	342.937	382.744	437.593	422.817	454.641	395.783		353.666	427.709		1.20936	0.274239	0.0588642
RSP_3494	RSP_3494	OmpA/MotB domain protein	17.525	17.563	19.154	31.153	26.451	26.426	18.504		18.0807	25.6335		1.41773	0.503583	0.0589752
RSP_0368	RSP_0368	CTP synthase	208.293	187.691	215.654	240.901	254.45	279.169	262.159		203.879	259.17		1.27119	0.346182	0.0589752
RSP_2686	RSP_2686	putative sarcosine oxidase beta subunit	243.898	209.855	245.001	280.512	314.257	307.441	336.761		232.918	309.743		1.32984	0.411248	0.0591413
RSP_0596	RSP_0596	peptidyl-dipeptidase Dcp	124.106	117.207	146.621	168.966	155.863	174.135	151.36		129.311	162.581		1.25728	0.33031	0.0591472
RSP_4264	RSP_4264	lysine exporter protein LysE/YggA	32.813	28.3	35.127	25.683	27.124	28.18	23.874		32.08	26.2152		0.817184	-0.291268	0.0592086
RSP_3359	gpD	Phage tail protein D	1.259	8.084	1.156	1.397	0.377	0.502	0.589		3.49967	0.71625		0.204662	-2.28868	0.0593404
RSP_1149	gltD	glutamate synthase (NADPH) small subunit	306.377	313.867	339.835	270.426	267.345	282.061	286.877		320.026	276.677		0.864545	-0.209987	0.0594345
RSP_0823	SHMT	serine hydroxymethyltransferase protein	303.052	308.722	338.157	292.978	279.813	288.39	272.7		316.644	283.47		0.895234	-0.159663	0.0611137
RSP_3416	RSP_3416	ABC Fe+3-siderophore transporter%2C periplasmic binding protein	12.839	18.317	18.23	14.273	12.916	12.588	10.367		16.462	12.536		0.761511	-0.393063	0.0612741
RSP_6201	RSP_6201	hypothetical protein	5.568	19.521	5.78	2.837	4.402	4.125	3.924		10.2897	3.822		0.371441	-1.4288	0.0612846
RSP_2007	RSP_2007	hypothetical protein	275.218	252.63	312.984	381.109	380.882	359.176	303.039		280.277	356.051		1.27035	0.345231	0.0613665
RSP_1807	RSP_1807	putative secreted protein	375.249	348.534	434.472	450.823	518.782	531.753	533.359		386.085	508.679		1.31753	0.397838	0.0614491
RSP_7389	RSP_7389	universal stress protein UspA-like protein	12.344	16.985	13.155	19.85	17.478	23.4	24.109		14.1613	21.2093		1.49769	0.582736	0.0615637
RSP_0537	nifN	nitrogenase molybdenum-iron protein beta chain%2C nifN	1.587	5.893	1.273	0.996	0.896	1.176	0.909		2.91767	0.99425		0.340769	-1.55313	0.0617853
RSP_2278	RSP_2278	ABC transporter ATP-binding protein	22.592	25.591	22.933	25.332	38.835	44.803	34.046		23.7053	35.754		1.50827	0.592893	0.0623082
RSP_2247	fusA	translation elongation factor 2 (EF-2/EF-G)	51.762	59.089	69.943	76.138	76.023	84.673	89.176		60.2647	81.5025		1.35241	0.435532	0.062524
RSP_2994	RSP_2994	hypothetical protein	1.748	4.32	1.236	1.246	1.056	1.175	0.7		2.43467	1.04425		0.428909	-1.22126	0.062524
RSP_2272	ampD	N-acetylmuramoyl-L-alanine amidase%2C family 2	85.983	80.105	86.609	80.302	74.823	71.826	54.371		84.2323	70.3305		0.834958	-0.260224	0.0627264
RSP_1628	RSP_1628	putative sensor histidine protein kinase	275.676	254.989	306.478	348.555	330.96	389.602	327.922		279.048	349.26		1.25161	0.323789	0.0637533
RSP_0005	guaA	GMP synthase (glutamine-hydrolyzing)	343.995	341.765	342.478	313.894	281.112	319.883	298.554		342.746	303.361		0.885089	-0.176105	0.0637533
RSP_1130	RSP_1130	hypothetical protein	40.232	39.262	51.922	41.051	33.392	36.556	25.81		43.8053	34.2022		0.780778	-0.357015	0.0637533
RSP_1791	RSP_1791	Heavy metal-(Cd/Co/Hg/Pb/Zn)-translocating P-type ATPase	7.347	14.384	10.556	20.025	19.584	17.685	12.047		10.7623	17.3352		1.61073	0.687718	0.0641331
RSP_3949	ansB	Asparaginase/glutaminase	4.158	15.601	6.359	4.004	4.051	4.691	3.064		8.706	3.9525		0.453997	-1.13924	0.0641331
RSP_0039	RSP_0039	hypothetical protein	1.781	11.83	2.256	1.606	1.543	1.1	0.602		5.289	1.21275		0.229297	-2.12471	0.0641331
RSP_3135	RSP_3135	ppkA-related protein	5.179	7.7	4.594	3.906	4.075	3.025	4.086		5.82433	3.773		0.647799	-0.626381	0.0643096
RSP_4039	RSP_4039	Integral membrane protein CcmA involved in cell shape determination	82.968	92.036	108.395	145.142	124.664	115.045	115.146		94.4663	124.999		1.32321	0.404047	0.0644215
RSP_0669	tolB	translocation protein TolB precursor	188.754	186.048	182.599	146.322	147.532	163.064	167.438		185.8	156.089		0.84009	-0.251384	0.0644735
RSP_3261	bioA	adenosylmethionine-8-amino-7-oxononanoate aminotransferase	381.328	350.65	376.23	439.763	456.394	490.773	414.958		369.403	450.472		1.21946	0.286243	0.0647755
RSP_2109	RSP_2109	Protein of unknown function (DUF2484)	63.682	52.336	60.677	47.064	50.498	38.131	23.631		58.8983	39.831		0.676267	-0.564335	0.0647755
RSP_1838	RSP_1838	conserved protein of DIM6/NTAB family	17.43	20.364	22.77	29.972	26.833	25.948	28.613		20.188	27.8415		1.37911	0.463739	0.0653328
RSP_0789	cobC	L-threonine O-3-phosphate decarboxylase	27.888	33.072	33.315	28.983	25.659	29.057	23.838		31.425	26.8843		0.855505	-0.225152	0.0653328
RSP_1513	trpB	tryptophan synthase subunit beta	82.748	88.603	94.565	106.288	110.943	114.672	115.634		88.6387	111.884		1.26225	0.335999	0.0656054
RSP_2211	RSP_2211	nucleoside-binding protein	795.016	845.688	852.349	964.726	1033.18	1180.33	1224.03		831.018	1100.57		1.32436	0.405295	0.0658132
RSP_6238	RSP_6238	hypothetical protein	127.117	122.645	114.187	150.204	166.722	157.735	138.471		121.316	153.283		1.2635	0.337424	0.0658132
RSP_2850	mfd	transcription-repair coupling factor	73.792	64.45	69.395	64.603	59.741	65.672	52.609		69.2123	60.6562		0.876379	-0.190373	0.0658132
RSP_3506	RSP_3506	putative sugar kinase%2C EGGY family protein	13.02	15.572	14.198	12.128	12.023	12.024	6.939		14.2633	10.7785		0.755679	-0.404155	0.0658132
RSP_3039	RSP_3039	ABC permidine/putrescine transporter%2C inner membrane subunit	23.16	24.705	29.104	33.167	31.955	36.946	29.974		25.6563	33.0105		1.28664	0.36361	0.0658905
RSP_1937	InfC	bacterial translation initiation factor 3 (bIF-3)	965.219	875.347	921.828	1264.73	1219.18	1258.24	918.641		920.798	1165.2		1.26542	0.339617	0.0658905
RSP_3853	RSP_3853	O-linked acetylglucosamine transferase	1.172	15.964	0.405	0.624	1.245	0.592	0.647		5.847	0.777		0.132889	-2.91171	0.0658905
RSP_1073	pgsA	Phosphatidylglycerol phosphate synthase	259.988	258.754	289.862	345.062	306.593	374.337	314.518		269.535	335.127		1.24336	0.314239	0.0659145
RSP_2638	RSP_2638	putative sodium/calcium exchanger	81.145	77.958	80.255	93.831	104.068	113.996	124.301		79.786	109.049		1.36677	0.450769	0.066051
RSP_2606	RSP_2606	transcriptional regulator%2C ArsR family	256.921	209.766	278.251	339.972	310.469	339.106	311.681		248.313	325.307		1.31007	0.389644	0.066051
RSP_2399	RSP_2399	ABC putrescine transporter%2C inner membrane subunit	389.055	357.374	414.109	466.992	471.755	541.775	436.728		386.846	479.312		1.23903	0.309207	0.066051
RSP_2184	betA	choline dehydrogenase	17.426	20.285	19.598	16.641	16.605	18.306	12.428		19.103	15.995		0.837303	-0.256178	0.066051
RSP_3449	RSP_3449	Putative allophanate hydrolase subunit 2	8.688	10.681	8.274	6.873	6.909	7.751	5.478		9.21433	6.75275		0.732853	-0.448405	0.066051
RSP_4351	RSP_4351	#N/A	134.875	117.486	86.498	90.642	65.3	74.494	68.32		112.953	74.689		0.66124	-0.596755	0.066051
RSP_7645	RSP_7645	hypothetical protein	9.572	15.41	9.444	7.06	6.782	8.596	6.759		11.4753	7.29925		0.636082	-0.652716	0.066051
RSP_2867	rpoN4	RNA polymerase%2C sigma 54 subunit%2C RpoN/SigL	2.444	6.463	3.456	2.136	2.405	1.646	2.025		4.121	2.053		0.49818	-1.00526	0.066051
RSP_0530	nifS	Cysteine desulfurase	0.89	6.601	1.229	0.511	0.841	1.019	0.164		2.90667	0.63375		0.218033	-2.19738	0.066051
RSP_0545	RSP_0545	vesicle coat protein	0.123	8.047	0.133	0.111	0.16	0.182	0.249		2.76767	0.1755		0.0634108	-3.97913	0.066051
RSP_2617	RSP_2617	Peptide methionine sulfoxide reductase	233.816	219.388	253.005	302.212	323.701	279.98	319.299		235.403	306.298		1.30116	0.379803	0.0660951
RSP_2484	RSP_2484	hypothetical protein	270.224	239.102	281.892	243.135	230.44	246.75	201.654		263.739	230.495		0.873949	-0.194379	0.0660951
RSP_3877	RSP_3877	glycoside hydrolase family protein	4.605	21.014	3.332	4.251	3.276	2.112	2.333		9.65033	2.993		0.310145	-1.68899	0.0662454
RSP_3862	RSP_3862	chromosome replication initiation inhibitor protein	9.546	29.956	11.499	10.308	9.675	7.772	5.845		17.0003	8.4		0.494108	-1.0171	0.0664514
RSP_3876	RSP_3876	hypothetical protein	8.434	25.438	9.564	8.171	7.031	5.783	7.269		14.4787	7.0635		0.487856	-1.03547	0.0664514
RSP_1208	RSP_1208	NUDIX hydrolase	108.208	97.953	91.238	86.864	90.158	87.52	74.029		99.133	84.6427		0.85383	-0.227979	0.0672941
RSP_2835	ispD	putative 4-diphosphocytidyl-2C-methyl-D-erythritol synthase (YgbP)	63.081	58.788	56.372	59.129	45.039	40.651	28.497		59.4137	43.329		0.729277	-0.455462	0.0674769
RSP_3457	RSP_3457	amino acid ABC transporter substrate-binding protein%2C PAAT family	240.183	234.496	283.563	203.233	223.841	223.134	214.212		252.747	216.105		0.855024	-0.225963	0.0678443
RSP_3963	RSP_3963	2-hydroxycyclohexane-1-carbonyl-CoA dehydrogenase	40.213	44.074	55.706	41.657	35.201	39.325	35.931		46.6643	38.0285		0.814937	-0.295239	0.0678443
RSP_1747	bztA	L-asparagine-binding protein%3BL-glutamine-binding protein%3BL-glutamate-binding protein%3BL-aspartate-binding protein	2898.74	2985.19	3134.97	3585.56	3801.39	3898.11	3922.6		3006.3	3801.91		1.26465	0.338737	0.0684903
RSP_2203	RSP_2203	uncharacterized protein%2C possibly involved in aromatic compounds catabolism	61.638	70.666	67.705	81.926	79.339	92.855	79.99		66.6697	83.5275		1.25286	0.325221	0.0684903
RSP_1746	RSP_1746	chaperone required for the assembly of F1-ATPase	78.01	84.635	88.718	78.864	71.019	78.35	66.332		83.7877	73.6412		0.878903	-0.186224	0.0684903
RSP_0560	priA	replication restart DNA helicase PriA	26.993	29.407	27.848	27.052	25.445	24.019	18.275		28.0827	23.6977		0.843857	-0.24493	0.0685384
RSP_4002	RSP_4002	Dihydrodipicolinate synthetase	10.629	13.841	9.953	8.925	7.58	9.188	7.812		11.4743	8.37625		0.729999	-0.454034	0.0689242
RSP_3980	RSP_3980	Universal stress protein (Usp)	526.401	559.706	683.569	817.485	749.449	735.427	665.497		589.892	741.964		1.2578	0.330899	0.0690777
RSP_1777	RSP_1777	Putative electron transfer flavoprotein-ubiquinone oxidoreductase precursor	435.574	407.82	483.315	543.433	522.837	599.195	533.688		442.236	549.788		1.2432	0.314059	0.0690777
RSP_4340	RSP_4340	#N/A	77.553	51.182	58.553	38.505	45.259	35.809	33.021		62.4293	38.1485		0.611067	-0.710598	0.0690777
RSP_1816	RSP_1816	Mg chelatase-related protein	0.982	6.111	2.197	1.383	1.275	0.682	0.746		3.09667	1.0215		0.329871	-1.60003	0.0692673
RSP_3194	rnfC	4Fe-4S ferredoxin%2C RnfC	0.79	2.651	0.528	0.383	0.395	0.585	0.246		1.323	0.40225		0.304044	-1.71765	0.0694119
RSP_3297	RSP_3297	amino acid/amide ABC transporter substrate-binding protein%2C HAAT family	724.848	746.556	835.664	928.344	916.363	1036.89	1037.97		769.023	979.894		1.27421	0.349599	0.0696187
RSP_2065	RSP_2065	Bacteriophage protein of unknown function (DUF646)	1.184	5.458	1.469	0.915	0.22	0.752	0.857		2.70367	0.686		0.25373	-1.97864	0.0696187
RSP_3564	RSP_3564	Generic methyltransferase	49.136	55.065	56.067	70.662	67.682	80.401	55.343		53.4227	68.522		1.28264	0.359115	0.0697007
RSP_1640	RSP_1640	phage protein%2C HK97 gp10 family	2.988	3.401	0.432	0.359	1.035	0.295	0.404		2.27367	0.52325		0.230135	-2.11945	0.0697007
RSP_3347	RSP_3347	methionine synthase (B12-dependent)	83.398	84.178	89.184	112.069	101.97	113.737	92.105		85.5867	104.97		1.22648	0.294523	0.0697747
RSP_3369	RSP_3369	Asp-tRNA Asn/Glu-tRNA Gln amidotransferase subunit A	56.897	60.767	80.601	105.22	90.421	91.313	72.422		66.0883	89.844		1.35945	0.443027	0.0699035
RSP_3361	RSP_3361	Putative restriction endonuclease or methylase	24.045	26.082	27.727	41.283	28.937	38.775	52.929		25.9513	40.481		1.55988	0.641436	0.0699508
RSP_2734	zwf	glucose-6-phosphate 1-dehydrogenase	69.704	59.528	70.922	86.991	78.802	91.872	87.414		66.718	86.2698		1.29305	0.370779	0.0699508
RSP_0311	RSP_0311	Putative aminotransferase protein	38.292	39.348	40.967	51.086	50.803	53.441	40.913		39.5357	49.0607		1.24092	0.311415	0.0699508
RSP_0057	fliJ	Flagellar protein FliJ	0.463	5.708	0.753	0.417	0.601	0.171	0.234		2.308	0.35575		0.154138	-2.69771	0.0699508
RSP_3563	RSP_3563	putative FAD-dependent glycerol-3-phosphate dehydrogenase protein	171.085	161.823	172.63	218.593	216.36	222.936	171.337		168.513	207.306		1.23021	0.298908	0.0699832
RSP_3132	RSP_3132	ABC-type transport system%2C involved in lipoprotein release%2C permease component	0.951	7.972	0.516	0.357	0.618	0.646	0.723		3.14633	0.586		0.186249	-2.4247	0.0703274
RSP_2126	purC	phosphoribosylaminoimidazole-succinocarboxamide synthase	207.506	211.849	206.159	191.142	177.36	203.26	171.862		208.505	185.906		0.891616	-0.165506	0.0703601
RSP_2346	RSP_2346	cold-shock DNA-binding protein family	1692.47	1659.09	1593.43	1473.92	1430.99	1647.93	1335.37		1648.33	1472.05		0.893059	-0.163172	0.0707281
RSP_1276	RSP_1276	hypothetical protein	121.115	122.501	101.846	143.063	167.48	146.404	143.375		115.154	150.081		1.3033	0.382172	0.0709819
RSP_3757	RSP_3757	hypothetical protein	88.744	90.129	86.254	113.434	103.386	125.992	95.648		88.3757	109.615		1.24033	0.310724	0.0709943
RSP_1982	RSP_1982	Aminopeptidase N	82.518	79.617	95.852	108.725	102.773	117.709	96.209		85.9957	106.354		1.23674	0.306538	0.0709943
RSP_1285	cbbF1	D-fructose 1%2C6-bisphosphatase	5.748	6.794	4.704	8.495	8.078	10.332	14.223		5.74867	10.282		1.78859	0.838822	0.0710562
RSP_3636	RSP_3636	hypothetical protein	0.233	4.644	0.127	0.105	0.303	0	0.118		1.668	0.1315		0.0788369	-3.66498	0.0711382
RSP_3667	RSP_3667	transcriptional regulator%2C AraC family with Parallel beta-helix repeat	33.427	43.655	25.041	56.759	53.789	70.074	35.944		34.041	54.1415		1.59048	0.669461	0.0713384
RSP_2220	RSP_2220	putative flagellar motor switch protein (fliG)	29.449	29.523	45.509	47.313	54.924	50.347	44.084		34.827	49.167		1.41175	0.497484	0.0715637
RSP_1135	ispA	geranylgeranyl pyrophosphate synthetase	135.107	132.706	137.212	164.458	155.481	192.167	168.428		135.008	170.133		1.26017	0.333619	0.0715637
RSP_0093	smoG	sorbitol ABC transporter membrane protein%3Bmannitol ABC transporter membrane protein	68.281	75.126	63.626	79.482	90.465	102.024	102.324		69.011	93.5738		1.35593	0.439278	0.0716563
RSP_2311	groEL	chaperonin GroEL	2051.51	2176.17	2017.56	1764.56	1728.72	1739.44	1823.97		2081.75	1764.17		0.847448	-0.238803	0.0717367
RSP_0019	RSP_0019	putative conserved small protein	677.45	617.946	564.467	767.158	925.695	807.821	710.228		619.954	802.726		1.29481	0.372745	0.0717678
RSP_3409	RSP_3409	TRAP-T family transporter%2C large (12 TMs) inner membrane subunit	16.713	18.488	18.96	15.636	17.695	15	13.034		18.0537	15.3413		0.849758	-0.234876	0.0717678
RSP_4207	RSP_4207	Glycosyl transferase%2C group 1	107.135	84.249	131.354	93.793	84.259	82.479	78.011		107.579	84.6355		0.786726	-0.346066	0.0717678
RSP_3118	RSP_3118	hypothetical protein	2.076	9.465	1.889	11.469	13.568	13.891	9.565		4.47667	12.1232		2.7081	1.43728	0.071893
RSP_2988	RSP_2988	Pirin-related protein	2.839	6.44	2.277	2.114	1.443	1.737	1.5		3.852	1.6985		0.44094	-1.18135	0.071893
RSP_3999	proW	ABC Glycine betaine/L-proline transporter%2C inner membrane subunit	113.904	114.74	126.473	143.706	140.381	154.112	131.789		118.372	142.497		1.2038	0.2676	0.0720462
RSP_6012	RSP_6012	Protein of unknown function (DUF3168)	0.743	5.407	1.345	0.67	0.644	0.551	0.502		2.49833	0.59175		0.236858	-2.07791	0.0720462
RSP_3287	upgC	carbohydrate ABC transporter ATP-binding protein%2C CUT1 family	11.329	15.781	11.711	16.699	16.585	22.918	18.31		12.9403	18.628		1.43953	0.525598	0.0721594
RSP_0806	DppB	ABC dipeptide transporter%2C inner membrane subunit DppB	145.453	150.285	133.848	168.8	174.051	197.968	175.131		143.195	178.987		1.24995	0.321874	0.0723565
RSP_6053	RSP_6053	putative phage tail-head adaptor	1.405	5.865	1.83	0	1.46	0.208	0		3.03333	0.417		0.137473	-2.86278	0.0723565
RSP_1856	glyQ	glycyl-tRNA synthetase alpha chain	213.041	223.437	229.109	262.623	261.732	300.324	300.09		221.862	281.192		1.26742	0.341892	0.072796
RSP_6157	RSP_6157	conserved hypoothetical protein	52.801	41.467	53.511	62.103	69.494	73.838	64.12		49.2597	67.3888		1.36803	0.452101	0.0728492
RSP_0769	RSP_0769	Glutathione S-transferase	233.885	209.537	228.998	342.138	305.849	293.056	226.222		224.14	291.816		1.30194	0.38066	0.0728492
RSP_3405	gntR	transcriptional regulator%2C GntR family	37.765	41.923	39.848	34.992	37.302	36.822	30.554		39.8453	34.9175		0.876326	-0.19046	0.0728492
RSP_2660	RSP_2660	Ribonuclease BN family protein	11.887	12.294	13.324	10.804	8.733	10.828	8.884		12.5017	9.81225		0.784875	-0.349465	0.0728492
RSP_1266	kdpB	Potassium-transporting P-type ATPase%2C B chain%2C KdpB	0.978	5.344	1.415	0.797	0.968	0.621	1.085		2.579	0.86775		0.336468	-1.57146	0.0728492
RSP_3766	RSP_3766	hypothetical protein	21.654	21.091	23.502	17.7	17.252	14.547	12.87		22.0823	15.5922		0.706096	-0.502063	0.0728499
RSP_2341	RSP_2341	aspartate/tyrosine/aromatic aminotransferase	129.487	127.25	140.273	130.741	116.916	118.07	89.726		132.337	113.863		0.860406	-0.216911	0.0729821
RSP_2387	RSP_2387	hypothetical protein	86.599	90.187	97.52	106.052	121.509	118.999	116.757		91.4353	115.829		1.26679	0.341176	0.0731754
RSP_2738	RSP_2738	putative Rhodanese-related sulfurtransferase	444.076	430.082	470.937	550.825	547.339	539.397	565.715		448.365	550.819		1.22851	0.296905	0.0731754
RSP_1815	gshB	glutathione synthase	225.656	210.218	250.403	281.928	279.963	290.473	268.539		228.759	280.226		1.22498	0.292761	0.0732618
RSP_0006	RSP_0006	putative transporter%2C DMT superfamily	127.797	121.342	114.352	152.882	148.325	164.245	134.209		121.164	149.915		1.2373	0.30719	0.0736781
RSP_0903	RSP_0903	Catalase	10.49	10.781	10.911	9.3	8.176	9.392	6.377		10.7273	8.31125		0.774773	-0.368154	0.0744544
RSP_2150	RSP_2150	putative Glycosyl transferase%2C family 2	3.306	7.778	3.444	1.907	2.748	1.666	2.545		4.84267	2.2165		0.457702	-1.12752	0.0748671
RSP_7352	RSP_7352	hypothetical protein	3.624	5.067	1.035	1.032	1.487	0.989	0.966		3.242	1.1185		0.345003	-1.53532	0.0748671
RSP_0036	flgA	flagellar basal-body P-ring formation protein FlgA	0.141	9.907	0.153	0.254	0	0.105	0.429		3.40033	0.197		0.0579355	-4.10941	0.0752255
RSP_3731	RSP_3731	transcriptional regulator%2C DeoR family	22.161	21.895	19.782	18.678	18.566	17.974	15.011		21.2793	17.5572		0.825085	-0.277386	0.0754904
RSP_3199	RSP_3199	sulfide dehydrogenase (flavocytochrome)%2C flavoprotein subunit	0.461	12.783	0.701	0.666	0.48	0.821	0.654		4.64833	0.65525		0.140965	-2.8266	0.0754904
RSP_1977	cobS	cobaltochelatase CobS subunit	573.771	600.76	591.834	692.025	694.469	806.305	817.12		588.788	752.48		1.27801	0.353904	0.0757529
RSP_1597	add	adenosine deaminase	72.536	65.811	72.268	85.288	86.993	93.554	82.914		70.205	87.1873		1.2419	0.312543	0.075807
RSP_3671	RSP_3671	D-tagatose 3-epimerase	16.054	19.568	17.77	17.061	14.363	13.234	12.279		17.7973	14.2342		0.799797	-0.322295	0.075807
RSP_0996	phaF	multisubunit potassium/proton antiporter%2C PhaF subunit	59.794	58.717	63.378	54.537	51.326	52.334	34.717		60.6297	48.2285		0.79546	-0.330138	0.075807
RSP_0522	RSP_0522	putative oxidoreductase	0.368	6.984	0.399	0.498	0	0.273	0.373		2.58367	0.286		0.110695	-3.17533	0.0760466
RSP_0924	cinA1	putative nucleotide-utilizing enzyme/competence-damage associated protein	156.709	146.834	181.837	189.649	216.625	218.074	197.699		161.793	205.512		1.27021	0.345069	0.0760774
RSP_1636	RSP_1636	phage-related protein%2C putative phage tail tape measure protein%2C lambda family	2.546	6.672	2.251	2.159	2.621	1.746	1.452		3.823	1.9945		0.521711	-0.938678	0.076157
RSP_2833	cinA	Putative competence-damaged inducible protein	44.098	53.446	51.866	46.06	44.159	43.612	31.489		49.8033	41.33		0.829864	-0.269053	0.0769052
RSP_6032	RSP_6032	putative TolA	0.651	4.324	1.884	0.783	0.282	0.804	0.44		2.28633	0.57725		0.252478	-1.98577	0.0769052
RSP_1894	RSP_1894	Cell Wall Hydrolase	154.577	131.192	135.015	204.777	183.956	181.326	152.287		140.261	180.587		1.2875	0.364573	0.0775639
RSP_4046	RSP_4046	septum formation initiator	287.911	280.826	275.274	239.053	224.632	263.185	243.066		281.337	242.484		0.861899	-0.21441	0.0775639
RSP_3112	RSP_3112	hypothetical protein	4.948	5.07	7.948	10.528	10.027	12.025	9.424		5.98867	10.501		1.75348	0.81022	0.0777609
RSP_1138	RSP_1138	two component transcriptional regulator%2C winged helix family	141.146	135.314	176.056	193.488	189.833	216.16	171.865		150.839	192.837		1.27843	0.354372	0.0780286
RSP_0793	pqqB	pyrroloquinoline quinone biosynthesis protein PqqB	29.275	32.138	47.092	86.906	78.77	54.691	35.378		36.1683	63.9363		1.76774	0.821907	0.0780397
RSP_3025	RSP_3025	putative NAD(P)H oxidoreductase	10.228	7.016	7.685	13.618	14.512	12.708	11.956		8.30967	13.1985		1.58833	0.667511	0.0780397
RSP_1558	RSP_1558	2-dehydropantoate 2-reductase	79.309	65.177	92.175	134.449	126.743	117.679	77.429		78.887	114.075		1.44606	0.532123	0.0780397
RSP_1273	RSP_1273	hypothetical protein	145.951	166.157	134.148	198.191	184.844	199.38	166.806		148.752	187.305		1.25918	0.332482	0.0780397
RSP_3982	RSP_3982	signal transduction histidine kinase	83.966	77.788	79.007	74.868	74.419	72.678	53.715		80.2537	68.92		0.858777	-0.219645	0.0780397
RSP_2074	RSP_2074	hypothetical protein	3.626	6.054	2.518	1.7	1.319	2.364	2.057		4.066	1.86		0.457452	-1.12831	0.0780397
RSP_2423	RSP_2423	heat shock protein Hsp15	101.088	112.489	111.437	96.006	84.648	87.852	96.292		108.338	91.1995		0.841805	-0.248442	0.0784422
RSP_0161	RSP_0161	Spermidine/putrescine-binding periplasmic protein	2695	2798.01	3102.84	3475.66	3670.46	3559.36	3583.03		2865.28	3572.13		1.24669	0.318106	0.0786499
RSP_2714	lpxA	acyl-[acyl-carrier-protein]--UDP-N-acetylglucosamine O-acyltransferase	194.733	184.514	187.006	172.731	170.094	178.141	156.604		188.751	169.393		0.897439	-0.156114	0.0786499
RSP_2536	rhlE	ATP-dependent helicase%2C DEAD-box	689.81	696.992	646.523	559.29	587.114	620.986	602.638		677.775	592.507		0.874194	-0.193974	0.0786499
RSP_2621	ctrA	two component transcriptional regulator%2C winged helix family	119.272	97.597	110.791	84.758	83.132	98.364	92.969		109.22	89.8058		0.822246	-0.282357	0.0786499
RSP_0159	galE-2	UDP-galactose 4-epimerase	1.521	5.412	2.064	1.714	1.112	1.198	0.771		2.999	1.19875		0.399717	-1.32295	0.0786499
RSP_3771	RSP_3771	putative transcriptional regulator	203.529	169.099	183.158	172.956	162.445	154.566	104.698		185.262	148.666		0.802465	-0.31749	0.0787776
RSP_1322	fhlB	flagellar biosynthesis pathway%2C component FlhB	11.889	13.518	12.239	11.979	9.766	9.716	6.996		12.5487	9.61425		0.766157	-0.384288	0.0787776
RSP_2777	RSP_2777	3-oxoacyl-(acyl-carrier-protein) synthase	138.378	109.424	124.079	108.911	112.493	110.106	92.088		123.96	105.899		0.854302	-0.227183	0.0790289
RSP_3852	RSP_3852	ABC export transporter%2C fused inner membrane and ATPase subunits	0.781	10.542	0.612	0.587	1.297	0.579	0.44		3.97833	0.72575		0.182426	-2.45462	0.0790289
RSP_0929	accD	acetyl-CoA carboxylase subunit beta	361.617	348.417	369.375	420.491	434.243	470.599	484.356		359.803	452.422		1.25742	0.330463	0.0791083
RSP_0529	nifV	Homocitrate synthase	0.321	6.398	0.174	0.217	0	0.416	0.244		2.29767	0.21925		0.0954229	-3.38952	0.0792265
RSP_1378	RSP_1378	hypothetical protein	7.13	9.563	6.404	4.433	3.832	5.465	3.238		7.699	4.242		0.550981	-0.859926	0.0793079
RSP_3228	RSP_3228	putative mannose-6-phosphate isomerase	86.545	78.033	92.117	102.525	114.585	110.227	117.628		85.565	111.241		1.30008	0.378599	0.0793773
RSP_0818	carB	carbamoyl-phosphate synthase large subunit	206.849	203.864	216.392	185.216	174.851	187.28	189.818		209.035	184.291		0.881629	-0.181757	0.0793818
RSP_3647	RSP_3647	hypothetical protein	1.252	8.482	0.582	0.806	0.929	0.53	0.543		3.43867	0.702		0.204149	-2.29231	0.0794228
RSP_1857	RSP_1857	hypothetical protein	104.234	104.212	105.078	126.498	121.335	146.439	136.466		104.508	132.685		1.26961	0.344386	0.079869
RSP_0154	RSP_0154	3-hydroxyisobutyrate dehydrogenase	343.258	376.948	422.662	485.928	473.972	465.304	413.927		380.956	459.783		1.20692	0.271328	0.079869
RSP_0192	aat	putative leucyl/phenylalanyl-tRNA--protein transferase	48.597	42.215	44.8	37.609	40.689	42.08	34.997		45.204	38.8438		0.859299	-0.218768	0.0800653
RSP_7675	RSP_7675	hypothetical protein	1.6	6.832	1.158	1.202	0.346	0.79	0.811		3.19667	0.78725		0.246272	-2.02167	0.0801162
RSP_7569	RSP_7569	hypothetical protein	15.401	12.07	7.267	24.146	40.009	17.86	25.777		11.5793	26.948		2.32725	1.21863	0.0804942
RSP_0111	RSP_0111	NADH dehydrogenase subunit M	14.992	13.978	13.676	20.274	18.887	19.295	31.163		14.2153	22.4047		1.5761	0.656357	0.0804942
RSP_1916	RSP_1916	putative 2-hydroxychromene-2-carboxylate isomerase	14.791	16.57	24.592	29.649	32.499	24.367	24.868		18.651	27.8457		1.49299	0.578204	0.080616
RSP_3163	RSP_3163	putative oxidoreductase	41.902	41.681	49.602	55.787	59.309	73.816	112.933		44.395	75.4613		1.69977	0.765339	0.0807024
RSP_3133	RSP_3133	hypothetical protein	1.285	6.536	1.077	0.842	0.758	0.865	1.242		2.966	0.92675		0.312458	-1.67827	0.0808944
RSP_3860	RSP_3860	sulfate/molybdate ABC transporter inner membrane protein	2.604	19.654	1.966	2.756	2.353	2.013	1.032		8.07467	2.0385		0.252456	-1.98589	0.0808944
RSP_0107	nuoI1	NADH-quinone oxidoreductase%2C chain I%2C ferredoxin	8.392	10.314	7.659	15.647	11.644	14.132	23.381		8.78833	16.201		1.84347	0.882421	0.0810257
RSP_0790	pqqE	pyrroloquinoline quinone biosynthesis protein PqqE	18.337	19.356	24.563	35.893	36.587	31.151	19.498		20.752	30.7823		1.48334	0.568848	0.0810766
RSP_2951	purL	phosphoribosylformylglycinamidine synthase subunit II	170.754	171.021	178.595	158.347	145.033	161.798	154.991		173.457	155.042		0.893839	-0.161914	0.0810896
RSP_7391	RSP_7391	Acetyltransferase (GNAT) family	143.919	134.964	166.184	139.37	130.048	134.586	100.496		148.356	126.125		0.850153	-0.234206	0.0810896
RSP_1799	secF	protein translocase subunit secF	289.531	277.801	283.965	344.215	330.302	373.435	311.175		283.766	339.782		1.1974	0.259908	0.0810968
RSP_1158	PtsN	PTS IIA-like nitrogen-regulatory protein PtsN	1232.64	982.175	1043.62	1557.7	1652.3	1466.13	1106.23		1086.14	1445.59		1.33094	0.412442	0.0811738
RSP_0110	nuoL1	NADH-ubiquinone oxidoreductase%2C chain 5	9.473	11.414	9.696	14.935	12.421	14.004	20.467		10.1943	15.4567		1.51621	0.60047	0.0813348
RSP_3460	RSP_3460	amino acid ABC transporter membrane protein 2%2C PAAT family	12.191	18.963	14.77	11.374	10.864	12.709	9.909		15.308	11.214		0.732558	-0.448985	0.0814465
RSP_2933	hutF	Formiminoglutamate deiminase	7.661	10.018	7.415	6.595	7.441	4.909	3.566		8.36467	5.62775		0.6728	-0.57175	0.0814465
RSP_1647	RSP_1647	putative peptidase	1.77	8.49	1.388	1.33	1.405	1.457	0.797		3.88267	1.24725		0.321235	-1.6383	0.0814465
RSP_2058	RSP_2058	hypothetical protein	0.424	2.212	0.345	0.096	0.413	0.236	0.107		0.993667	0.213		0.214358	-2.22191	0.0814465
RSP_3873	modD	quinolinate phosphoribosyl transferase/molybdenum utilization protein ModD	5.773	31.145	8.109	7.042	7.352	5.368	3.326		15.009	5.772		0.384569	-1.37868	0.0820147
RSP_1146	gltB	Glutamine-pyruvate aminotransferase	238.891	242.836	252.996	205.859	211.852	222.4	221.851		244.908	215.49		0.879885	-0.184614	0.0821313
RSP_0932	ctpA	Peptidase family S41	306.227	315.054	330.45	369.086	367.001	428.124	402.758		317.244	391.742		1.23483	0.304313	0.0821912
RSP_3033	RSP_3033	ABC peptide/opine transporter%2C ATPase subunit	0.565	5.363	0.614	0.425	0.734	0.419	0.382		2.18067	0.49		0.224702	-2.15392	0.0821912
RSP_7548	RSP_7548	hypothetical protein	1.678	2.389	0.455	0	0.545	0.311	0		1.50733	0.214		0.141973	-2.81632	0.0830018
RSP_3940	RSP_3940	putative phosphosugar isomerase	7.139	20.318	9.385	8.249	5.747	6.109	6.927		12.2807	6.758		0.550296	-0.861721	0.0833229
RSP_3396	RSP_3396	ABC opine/polyamine transporter%2C ATPase subunit	25.818	26.574	30.584	41.379	35.07	33.819	30.686		27.6587	35.2385		1.27405	0.349421	0.0837042
RSP_1213	RSP_1213	hypothetical protein	130.896	127.748	166.396	132.569	117.753	127.11	102.561		141.68	119.998		0.846967	-0.239623	0.0837859
RSP_1023	RSP_1023	hypothetical protein	74.946	83.516	94.486	103.64	111.399	117.949	90.608		84.316	105.899		1.25598	0.328811	0.0841044
RSP_2744	RSP_2744	Glycosyltransferase family 29 (sialyltransferase)	57.655	54.348	58.838	55.635	48.384	52.737	38.11		56.947	48.7165		0.855471	-0.225209	0.0842668
RSP_4255	RSP_4255	mechanosensitive (MS) ion channel protein	3.43	14.354	3.613	2.546	3.145	3.288	2.759		7.13233	2.9345		0.411436	-1.28126	0.0843833
RSP_7252	RSP_7252	hypothetical protein	5.378	6.614	4.756	9.517	7.762	10.626	14.932		5.58267	10.7093		1.9183	0.939831	0.0846758
RSP_1730	rplF	LSU ribosomal protein L6P	1262.54	1252.12	1326.89	1167.07	1093.63	1133.12	1161.57		1280.52	1138.85		0.889363	-0.169155	0.0846775
RSP_2952	RSP_2952	BolA-like protein	1986.54	1938.45	1873.5	2079.55	2709.12	2608.66	2575.41		1932.83	2493.18		1.28991	0.367274	0.0846853
RSP_0546	nifB	NifB family--FeMo cofactor biosynthesis protein	0.768	3.338	1.041	0.75	0.499	0.664	0.648		1.71567	0.64025		0.373179	-1.42206	0.0846853
RSP_2624	RSP_2624	hypothetical protein	198.036	146.369	273.245	422.117	346.973	314.499	225.512		205.883	327.275		1.58962	0.668677	0.0848298
RSP_0912	dctM	TRAP-T family C4-dicarboxylate transporter%2C DctM (12TMs) subunit	2069.17	1977.47	2297.7	2622.78	2573.07	2719.84	2881.34		2114.78	2699.26		1.27638	0.352055	0.0848505
RSP_1306	RSP_1306	PAS sensor Signal Tranduction Histidine Kinase	143.175	133.819	148.667	173.576	178.964	206.444	145.519		141.887	176.126		1.24131	0.311863	0.0848505
RSP_1950	RSP_1950	hypothetical protein	194.579	195.403	199.581	240.948	221.326	260.318	248.994		196.521	242.897		1.23598	0.305658	0.0850374
RSP_2920	RSP_2920	TIGR00255 family protein	217.434	220.856	221.034	221.816	196.137	201.063	174.872		219.775	198.472		0.90307	-0.14709	0.0850374
RSP_3444	RSP_3444	Putative Xaa-Pro aminopeptidase	6.613	11.489	7.955	7.183	4.864	6.789	4.197		8.68567	5.75825		0.66296	-0.593006	0.0850374
RSP_7679	RSP_7679	antitoxin of type II toxin-antitoxin system	2231.56	2318.56	2638.35	2771.9	3319.2	3303.39	4352.54		2396.16	3436.76		1.43428	0.520327	0.085185
RSP_3196	rnfG	Electron transport complex%2C RnfABCDGE type%2C G subunit	3.147	10.585	2.484	2.063	2.044	2.332	2.174		5.40533	2.15325		0.398357	-1.32787	0.085185
RSP_2125	RSP_2125	hypothetical protein	360.296	331.209	423.275	467.206	497.807	458.065	450.231		371.593	468.327		1.26032	0.333792	0.0855454
RSP_2448	glgB1	1%2C4-alpha-glucan branching enzyme (Glycogen branching enzyme)	33.284	32.436	34.718	40.398	39.645	43.884	42.598		33.4793	41.6313		1.24349	0.314396	0.0855988
RSP_0286	bchB	ferredoxin protochlorophyllide reductase subunit B	12.588	14.286	14.748	18.243	17.727	19.177	27.354		13.874	20.6253		1.48661	0.572028	0.0857122
RSP_3607	RSP_3607	N-methylhydantoinase A/acetone carboxylase%2C beta subunit	17.83	22.701	19.756	18.509	17.053	18.626	12.121		20.0957	16.5772		0.824917	-0.27768	0.0857122
RSP_3415	RSP_3415	ABC Fe+3-siderophore transporter%2C inner membrane subunit	5.073	16.22	4.486	5.082	4.027	3.828	3.046		8.593	3.99575		0.465001	-1.1047	0.0857122
RSP_3093	RSP_3093	putative integral membrane protein	63.47	73.888	64.58	73.314	114.564	98.756	149.366		67.3127	109		1.61931	0.695378	0.0858835
RSP_1794	RSP_1794	putative lytic transglycosylase	345.257	306.719	358.551	417.55	414.374	425.171	378.082		336.842	408.794		1.21361	0.279301	0.0858835
RSP_3954	RSP_3954	hypothetical protein	0.409	24.04	0.887	1.474	0.531	0.908	0		8.44533	0.72825		0.0862311	-3.53565	0.0858849
RSP_0402	RSP_0402	transcriptional regulator%2C TetR family	148.248	146.705	152.227	144.739	134.05	138.838	117.173		149.06	133.7		0.896954	-0.156894	0.0863091
RSP_3130	RSP_3130	Putative serine protease	0.622	6.782	0.253	0.42	0.404	0.23	0.63		2.55233	0.421		0.164947	-2.59992	0.0865064
RSP_6088	RSP_6088	Sel1 repeat-containing protein	1.492	17.121	0.648	0.941	1.55	1.437	0.302		6.42033	1.0575		0.164711	-2.60199	0.0867176
RSP_3781	RSP_3781	putative phage terminase large subunit	4.409	7.164	3.885	3.502	3.515	3.363	3.67		5.15267	3.5125		0.681686	-0.552821	0.0868372
RSP_6132	pqqA	putative coenzyme PQQ synthesis protein A	11.656	17.693	26.566	51.49	56.019	33.681	25.978		18.6383	41.792		2.24226	1.16495	0.0869414
RSP_4149	RSP_4149	Protein of unknown function (DUF3768)	57.935	50.891	52.786	84.256	74.635	79.844	52.172		53.8707	72.7268		1.35003	0.432986	0.0869414
RSP_7709	RSP_7709	#N/A	866.051	757.89	572.107	685.833	606.11	445.719	398.533		732.016	534.049		0.729559	-0.454904	0.0869414
RSP_6033	RSP_6033	hypothetical protein	5.554	8.241	6.027	4.75	4.069	4.537	3.174		6.60733	4.1325		0.625441	-0.677053	0.0869414
RSP_1038	atpB	ATP synthase F0 subcomplex A subunit	1500.27	1499.99	1519.14	1219.55	1303.14	1424.22	1342.6		1506.47	1322.38		0.877801	-0.188035	0.0869949
RSP_0329	RSP_0329	diguanylate cyclase with GAF sensor	711.407	613.604	630.309	804.849	820.734	830.428	729.044		651.773	796.264		1.22169	0.288876	0.0870811
RSP_0489	RSP_0489	transcriptional regulator%2C GntR family	61.888	54.716	60.165	78.349	76.798	74.342	63.232		58.923	73.1803		1.24196	0.312623	0.0872706
RSP_2725	RSP_2725	putative Phytoene/squalene synthetase	17.088	25.658	24.149	21.057	15.809	16.759	10.711		22.2983	16.084		0.72131	-0.47131	0.0872706
RSP_2100	murF	UDP-N-acetylmuramoyl-tripeptide--D-alanyl-D-alanine ligase	36.804	47.033	48.59	40.777	36.86	36.293	21.544		44.1423	33.8685		0.767257	-0.382219	0.0877012
RSP_2679	RSP_2679	ATP-dependent DNA ligase LigD polymerase module%3BATP-dependent DNA ligase LigD phosphoesterase module	1.775	3.711	2.005	1.567	1.741	1.368	1.357		2.497	1.50825		0.604025	-0.72732	0.0877228
RSP_0017	RSP_0017	ABC spermidine/putrescine transporter%2C inner membrane subunit	365.635	329.428	315.363	397.588	407.962	454.451	416.198		336.809	419.05		1.24418	0.315192	0.0877691
RSP_2964	RSP_2964	Protein of unknown function (DUF2892)	12.496	6.147	13.06	22.113	19.237	17.831	27.194		10.5677	21.5938		2.04338	1.03096	0.0877702
RSP_3610	RSP_3610	hypothetical protein	1.43	6.333	2.846	1.934	1.239	0.883	0.725		3.53633	1.19525		0.337991	-1.56494	0.0881325
RSP_2888	RSP_2888	transcriptional regulator%2C BadM/Rrf2 family	118.721	121.896	136.623	175.318	158.16	165.794	256.161		125.747	188.858		1.50189	0.586784	0.0883511
RSP_4258	usp	universal stress protein	6.361	17.469	6.419	7.244	5.219	4.382	3.618		10.083	5.11575		0.507364	-0.978907	0.0883511
RSP_2057	RSP_2057	hypothetical protein	1.081	5.911	1.38	1.261	0.908	0.942	0.902		2.79067	1.00325		0.359502	-1.47593	0.0883511
RSP_0749	RSP_0749	Protein of unknown function (DUF2007)	172.652	206.506	177.42	225.792	235.054	232.525	235.135		185.526	232.126		1.25118	0.32329	0.0885569
RSP_3627	RSP_3627	protein C	0.771	8.844	0.456	0.632	0.819	0.623	0.639		3.357	0.67825		0.202041	-2.30728	0.0888141
RSP_2561	exoP	putative succinoglycan biosynthesis transport protein ExoP	117.358	104.308	106.185	123.974	138.161	148.965	133.261		109.284	136.09		1.24529	0.316486	0.0890153
RSP_2130	RSP_2130	two component%2C sigma54 specific transcriptional regulator%2C fis family	159.556	157.436	171.395	196.937	189.446	207.908	179.997		162.796	193.572		1.18905	0.249808	0.0893615
RSP_6234	RSP_6234	Protein of unknown function (DUF2971)	50.409	54.957	51.082	48.374	47.029	50.899	39.971		52.1493	46.5683		0.892979	-0.163302	0.089433
RSP_6158	puc2A	light-harvesting complex alpha subunit	36.239	47.272	37.261	63.407	52.183	47.429	50.602		40.2573	53.4053		1.3266	0.40773	0.0895187
RSP_2286	RSP_2286	hypothetical protein	38.959	42.986	45.267	59.136	58.61	55.554	41.774		42.404	53.7685		1.26801	0.342561	0.0895187
RSP_4330	RSP_4330	#N/A	1074.56	962.865	1051.63	942.988	927.846	783.277	858.315		1029.69	878.106		0.85279	-0.229738	0.0895187
RSP_6043	gatC	aspartyl/glutamyl-tRNA(Asn/Gln) amidotransferase subunit C	462.227	425.141	427.302	305.588	355.988	427.484	361.669		438.223	362.682		0.82762	-0.27296	0.0895187
RSP_2006	amsA	uncharacterized protein involved in outer membrane biogenesis	70.321	72.676	91.616	104.731	100.992	109.814	81.226		78.2043	99.1908		1.26835	0.342957	0.0895319
RSP_0469	RSP_0469	putative dehydrogenase	64.101	58.906	71.249	84.209	84.369	88.113	67.29		64.752	80.9953		1.25085	0.322913	0.0897343
RSP_1627	RSP_1627	Putative N-6 adenine-specific DNA methylase	4.212	3.108	2.539	1.266	2.431	1.734	1.422		3.28633	1.71325		0.521326	-0.939743	0.0898875
RSP_3411	RSP_3411	TRAP-T family transporter%2C small (4 TMs) inner membrane subunit	58.446	54.229	58.553	44.005	47.831	47.586	51.186		57.076	47.652		0.834887	-0.260347	0.0904761
RSP_2155	hisD	histidinol dehydrogenase	53.329	52.552	64.525	55.01	50.683	46.951	42.63		56.802	48.8185		0.85945	-0.218514	0.0908217
RSP_2819	cobF	precorrin-6A synthase (deacetylating)	70.47	77.509	78.893	50.179	52.421	60.259	71.267		75.624	58.5315		0.77398	-0.369631	0.0908217
RSP_3031	RSP_3031	ABC peptide/opine transporter%2C inner membrane subunit	0.422	2.905	0.344	0.19	0.412	0.313	0.214		1.22367	0.28225		0.230659	-2.11617	0.0911749
RSP_2105	RSP_2105	hypothetical protein	19.644	21.489	22.19	17.529	17.966	17.228	14.012		21.1077	16.6838		0.790412	-0.339324	0.0912926
RSP_0672	TolQ	Cell division and transport-associated protein TolQ	541.891	497.178	430.098	396.961	429.668	423.514	422.958		489.722	418.275		0.854107	-0.227511	0.0919498
RSP_2782	aqpZ	aquaporin z%2C Major Intrinsic Protein (MIP) Family	58.814	47.599	65.232	84.65	84.271	75.686	60.499		57.215	76.2765		1.33316	0.414845	0.0919822
RSP_2216	ilvE	branched-chain amino acid aminotransferase	311.32	277.207	325.428	356.519	373.305	400.766	358.791		304.652	372.345		1.2222	0.28948	0.0919822
RSP_1875	RSP_1875	hypothetical protein	205.074	181.479	222.793	277.227	253.29	273.407	214.218		203.115	254.535		1.25316	0.325568	0.0921515
RSP_3786	RSP_3786	hypothetical protein	4.62	6.026	5.327	2.603	2.25	3.637	0.878		5.32433	2.342		0.439867	-1.18486	0.0922979
RSP_3921	RSP_3921	hypothetical protein	1.015	18.437	1.653	1.504	1.978	1.558	1.249		7.035	1.57225		0.22349	-2.16172	0.0931782
RSP_1884	RSP_1884	ABC polyamine/opine transporter%2C inner membrane subunit	476.875	542.26	530.659	599.879	603.759	693.374	702.694		516.598	649.927		1.25809	0.331235	0.0935785
RSP_2022	RSP_2022	Cytochrome b/diheme cytochrome c hybrid protein	0.346	4.019	0.469	0.39	0.337	0.384	0.35		1.61133	0.36525		0.226676	-2.1413	0.0936174
RSP_4116	napA	nitrate reductase catalytic subunit	96.947	86.77	107.886	118.432	120.18	122.136	117.989		97.201	119.684		1.23131	0.30019	0.0936485
RSP_0042	cheA3	Chemotaxis histidine protein kinase%2C CheA3	2.441	7.192	2.805	2.64	2.387	2.489	1.745		4.146	2.31525		0.55843	-0.840552	0.0936485
RSP_2467	RSP_2467	Putative large terminase	3.343	9.377	4.023	2.883	3.776	3.016	2.503		5.581	3.0445		0.545512	-0.874318	0.0938326
RSP_0217	int	putative phage-related integrase	19.916	24.231	27.473	29.879	30.116	32.667	28.032		23.8733	30.1735		1.2639	0.337882	0.0939436
RSP_2717	RSP_2717	putative UUP ATPase	86.752	88.341	98.31	83.715	81.22	88.974	75.564		91.1343	82.3682		0.903811	-0.145906	0.0942493
RSP_3710	RSP_3710	multisubunit potassium/proton antiporter%2C PhaG subunit	34.639	37.27	46.763	36.94	31.551	29.264	17.76		39.5573	28.8788		0.730048	-0.453937	0.0943599
RSP_2120	RSP_2120	putative D-lactate dehydrogenase (cytochrome)%2C FAD/FMN-containing oxidoreductase	74.554	73.858	92.325	108.222	96.307	111.241	86.738		80.2457	100.627		1.25399	0.326522	0.0943849
RSP_2178	topA	DNA topoisomerase I	205.573	195.398	176.838	228.417	231.278	251.879	235.68		192.603	236.813		1.22954	0.298121	0.0943849
RSP_1008	RSP_1008	4-hydroxybenzoate octaprenyltransferase	61.717	60.16	68.823	80.273	81.391	78.888	69.111		63.5667	77.4158		1.21787	0.284357	0.0944184
RSP_3363	RSP_3363	hypothetical protein	440.229	412.669	508.605	565.153	545.523	612.012	495.281		453.834	554.492		1.22179	0.289002	0.0946857
RSP_3499	RSP_3499	short chain dehydrogenase	32.459	36.275	35.558	32.758	32.387	32.16	27.878		34.764	31.2958		0.900234	-0.151627	0.0946857
RSP_7561	RSP_7561	indolepyruvate ferredoxin oxidreductase%2C alpha/beta subunit	0.484	3.675	0.525	0	0.629	0	0		1.56133	0.15725		0.100715	-3.31165	0.0946857
RSP_3906	RSP_3906	DSBA oxidoreductase	55.706	55.899	71.926	73.622	86.234	80.845	72.143		61.177	78.211		1.27844	0.354382	0.0952599
RSP_3383	RSP_3383	putative metal-dependent hydrolase	524.974	523.524	621.433	674.791	660.204	695.504	691.492		556.644	680.498		1.2225	0.289836	0.0953122
RSP_2403	RSP_2403	ABC cobalamin/Fe3+-siderophore transporter%2C periplasmic substrate-binding subunit	130.817	125.459	139.836	98.164	98.138	113.337	122.532		132.037	108.043		0.818274	-0.289344	0.0953122
RSP_2102	RSP_2102	putative periplasmic or secreted lipoprotein	21.089	27.086	24.296	18.866	20.861	22.356	14.134		24.157	19.0543		0.788767	-0.342328	0.0953325
RSP_1304	RSP_1304	flagellar hook-associated protein	92.388	82.569	82.059	76.521	80.316	68.017	71.174		85.672	74.007		0.863841	-0.211162	0.0954801
RSP_3700	RSP_3700	transcriptional regulator%2C LacI family	14.432	17.931	18.897	16.284	13.546	14.487	12.074		17.0867	14.0977		0.825073	-0.277406	0.0955844
RSP_2147	cysK	O-acetylserine (Thiol)-lyase%2C cysteine synthase	96.784	96.059	98.804	112.994	115.765	129.225	128.27		97.2157	121.564		1.25045	0.322449	0.0958056
RSP_6090	RSP_6090	hypothetical protein	40.018	38.703	40.27	37.829	33.814	33.537	21.452		39.6637	31.658		0.798161	-0.325248	0.0959169
RSP_0092	smoF	sorbitol ABC transporter membrane protein%3Bmannitol ABC transporter membrane protein	110.851	114.398	102.702	129.867	128.397	167.308	182.421		109.317	151.998		1.39044	0.475537	0.0960673
RSP_0857	btaB	S-adenosylmethionine-diacylgycerolhomoserine-N- methyltransferase	0.447	9.905	0.648	0.134	0.194	0.774	0.907		3.66667	0.50225		0.136977	-2.86799	0.0960673
RSP_3834	RSP_3834	uncharacterized protein%2C possibly involved in aromatic compounds catabolism	46.098	34.692	46.423	38.761	35.409	34.319	26.943		42.4043	33.858		0.798456	-0.324715	0.096191
RSP_2914	RSP_2914	Nucleoside hydrolase	149.737	151.468	153.374	175.381	182.133	195.969	202.871		151.526	189.088		1.24789	0.319493	0.096571
RSP_1797	YajC	protein translocase subunit yajC	846.535	781.194	883.347	1067.72	961.595	1038.58	944.78		837.025	1003.17		1.19849	0.26122	0.096571
RSP_4332	RSP_4332	#N/A	26.658	24.236	26.521	20.027	12.985	9.053	11.253		25.805	13.3295		0.516547	-0.953028	0.0967074
RSP_0475	RSP_0475	cytochrome b	4.091	7.315	7.343	13.051	7.767	10.376	13.71		6.24967	11.226		1.79626	0.844993	0.0971265
RSP_0614	RSP_0614	hypothetical protein	11.928	9.872	8.814	8.008	6.923	5.077	4.114		10.2047	6.0305		0.590955	-0.75888	0.0971265
RSP_0896	RSP_0896	hypothetical protein	38.117	34.87	35.72	44.399	44.208	49.364	58.817		36.2357	49.197		1.3577	0.44116	0.0972614
RSP_0235	moaA	cyclic pyranopterin monophosphate synthase subunit MoaA	77.665	72.327	74.953	84.742	95.145	101.451	111.589		74.9817	98.2317		1.31008	0.389652	0.0972614
RSP_0885	SseA	Thiosulfate sulfurtransferase%2C Rhodanese	198.611	189.16	232.21	267.577	246.719	255.749	238.613		206.66	252.165		1.22019	0.287104	0.0972614
RSP_2611	ihfA	Histone-like DNA-binding protein (IHF)	376.091	361.527	384.505	354.507	340.793	361.764	257.587		374.041	328.663		0.878681	-0.186588	0.0973954
RSP_0454	RSP_0454	multisensor hybrid histidine kinase	2.537	3.727	1.643	1.586	1.701	1.789	1.41		2.63567	1.6215		0.615214	-0.700839	0.0985748
RSP_0914	RSP_0914	Short-chain dehydrogenase/reductase SDR	53.162	70.299	78.789	90.88	88.11	88.346	78.627		67.4167	86.4908		1.28293	0.359441	0.0988926
RSP_3463	RSP_3463	putative hydantoin racemase	3.529	7.534	1.756	2.254	0.764	1.961	1.639		4.273	1.6545		0.387199	-1.36885	0.0989677
RSP_0314	pucB	LHII beta%2C light-harvesting B800/850 protein	32.076	99.904	51.234	112.941	99.053	120.622	491.729		61.0713	206.086		3.37452	1.75468	0.0991301
RSP_1826	coxII	Cytochrome c oxidase polypeptide II precursor (Cytochrome AA3 subunit 2)	1432.54	1291.28	1403.87	1630.72	1768.96	1852.73	1461.36		1375.9	1678.44		1.21989	0.286751	0.0992138
RSP_2788	RSP_2788	hypothetical protein	41.961	33.899	46.608	33.691	31.511	34.976	19.927		40.8227	30.0262		0.735529	-0.443146	0.0992324
RSP_0624	RSP_0624	Ribonuclease E/G family	61.133	67.777	72.335	63.184	58.499	65.932	49.198		67.0817	59.2033		0.882555	-0.180242	0.0995357
RSP_2836	nifR3	tRNA-dihydrouridine synthase%2C nifR3	31.182	42.821	45.854	39.998	31.003	25.599	18.33		39.9523	28.7325		0.71917	-0.475596	0.0999369
RSP_1973	RSP_1973	Cysteine desulfuration protein SufE	669.249	594.203	639.165	733.301	814.436	782.352	805.762		634.206	783.963		1.23613	0.305834	0.100062
RSP_1418	RSP_1418	TRAP-T family transporter%2C large (12 TMs) inner membrane subunit	579.472	551.692	684.666	761.496	759.736	808.041	637.086		605.277	741.59		1.22521	0.293027	0.100062
RSP_0840	leuS	leucyl-tRNA synthetase	224.044	209.628	230.47	203.353	192.536	217.5	191.221		221.381	201.153		0.908627	-0.13824	0.100253
RSP_2236	RSP_2236	transcriptional regulator%2C MarR family	27.033	44.402	33.499	52.561	52.147	68.009	297.572		34.978	117.572		3.36132	1.74903	0.10026
RSP_2142	RSP_2142	NifS-related protein	112.548	101.135	130.916	151.957	142.136	157.97	122.204		114.866	143.567		1.24986	0.321766	0.101839
RSP_0636	RSP_0636	TRAP-T family transporter%2C DctP (periplasmic binding) subunit	107.168	108.04	116.311	132.931	128.851	139.779	144.025		110.506	136.397		1.23429	0.303678	0.101839
RSP_0965	sucA	2-oxoglutarate dehydrogenase subunit E1	350.14	385.305	382.351	429.548	432.997	493.772	479.235		372.599	458.888		1.23159	0.30052	0.101839
RSP_1882	RSP_1882	ABC polyamine/opine transporter%2C ATPase subunit	650.111	629.984	695.736	751.775	824.357	840.5	725.504		658.61	785.534		1.19271	0.254249	0.101839
RSP_4022	repB1	ParB-like partition protein	134.619	125.547	119.491	120.11	115.544	109.304	72.013		126.552	104.243		0.823713	-0.279787	0.101839
RSP_2302	RSP_2302	L-threonine aldolase	33.771	39.546	35.554	34.843	31.197	32.521	20.23		36.2903	29.6978		0.818338	-0.289232	0.101839
RSP_0300	RSP_0300	amino acid/amide ABC transporter membrane protein 1%2C HAAT family	1.958	7.104	1.381	1.5	1.653	1.378	1.388		3.481	1.47975		0.425093	-1.23415	0.101839
RSP_2072	RSP_2072	Putative Phage-related Holin protein	5.14	4.777	5.009	3.215	4.088	3.342	2.551		4.97533	3.299		0.663071	-0.592764	0.102065
RSP_0048	cheR3	MCP methyltransferase%2C CheR3	1.399	3.317	1.012	0.42	0.908	0.864	0.827		1.90933	0.75475		0.395295	-1.339	0.102113
RSP_1204	RSP_1204	ABC multidrug efflux pump%2C fused ATPase and inner membrane subunits	43.752	40.051	50.262	53.791	53.708	61.004	57.7		44.6883	56.5507		1.26545	0.339648	0.102179
RSP_2208	RSP_2208	nucleoside ABC transporter membrane protein	67.423	62.301	70.743	91.176	85.681	92.186	66.134		66.8223	83.7943		1.25399	0.326521	0.102189
RSP_1681	RSP_1681	two-component transcriptional regulator%2C winged helix family	405.085	351.896	412.349	488.383	483.91	525.337	404.665		389.777	475.574		1.22012	0.287021	0.102189
RSP_6097	RSP_6097	hypothetical protein	227.712	228.011	171.431	257.695	311.67	283.669	242.268		209.051	273.825		1.30985	0.3894	0.103323
RSP_0722	RSP_0722	transcriptional regulator%2C AsnC family	98.526	96.008	102.467	111.262	121.836	136.703	129.406		99.0003	124.802		1.26062	0.334133	0.103434
RSP_2919	RSP_2919	guanylate kinase	56.855	52.671	53.167	51.123	47.821	51.584	42.861		54.231	48.3472		0.891506	-0.165684	0.103434
RSP_0164	RSP_0164	hypothetical protein	503.532	452.762	433.576	444.269	411.676	403.252	264.439		463.29	380.909		0.822183	-0.282469	0.103434
RSP_3493	RSP_3493	hypothetical protein	14.259	18.262	16.138	14.232	14.552	11.772	12.382		16.2197	13.2345		0.815954	-0.29344	0.103434
RSP_1388	RSP_1388	DNA-binding protein HU%2C form N	2458.32	2260.37	2267.44	2307.57	2199.8	1879.71	1412.8		2328.71	1949.97		0.837361	-0.256078	0.103462
RSP_2648	RSP_2648	putative nucleic acid-binding protein%2C contains PIN domain	32.514	31.011	30.382	30.253	23.94	27.053	16.029		31.3023	24.3187		0.776899	-0.364201	0.103462
RSP_3697	cysP	ABC sulfate/thiosulfate transporter%2C periplasmic binding protein CysP	403.796	429.534	402.954	489.263	480.668	518.898	564.545		412.095	513.344		1.24569	0.316949	0.10365
RSP_4318	RSP_4318	#N/A	1514.32	1473.17	1046.24	1155.78	1169.89	999.576	1031.99		1344.58	1089.31		0.810149	-0.303741	0.10365
RSP_2137	RSP_2137	hypothetical protein	188.362	193.188	218.496	181.496	185.158	183.795	165.04		200.015	178.872		0.894293	-0.161181	0.103715
RSP_3783	RSP_3783	putative bacteriophage-related protein%2C Phage portal protein%2C lambda family	2.786	7.269	4.123	2.911	2.961	3.143	2.374		4.726	2.84725		0.602465	-0.73105	0.103715
RSP_3561	RSP_3561	hypothetical protein	13.705	15.57	15.609	25.626	32.747	18.679	16.456		14.9613	23.377		1.56249	0.643851	0.103857
RSP_3650	RSP_3650	Periplasmic serine protease (ClpP class)	0.411	8.001	0	0.556	0.134	0.152	0.313		2.804	0.28875		0.102978	-3.27959	0.103857
RSP_4210	RSP_4210	transcriptional regulator%2C ArsR family	47.148	47.484	62.01	69.621	65.618	64.875	64.354		52.214	66.117		1.26627	0.340585	0.103923
RSP_2585	RSP_2585	hypothetical protein	960.806	792.81	1109.03	743.135	903.771	829.871	729.076		954.215	801.463		0.839919	-0.251679	0.103923
RSP_3357	gpU	putative phage tail protein U	19.985	13.73	14.46	10.355	14.024	10.042	8.843		16.0583	10.816		0.673544	-0.570155	0.104366
RSP_2157	RSP_2157	ABC transporter%2C inner membrane subunit	34.799	33.971	32.733	29.372	29.873	33.855	26.671		33.8343	29.9427		0.884981	-0.176281	0.104372
RSP_3433	RSP_3433	transcriptionalregulator%2C CopG family	66.726	64.815	70.257	84.756	81.758	84.267	73.048		67.266	80.9573		1.20354	0.267283	0.104551
RSP_1180	xylF	xylose-binding protein	484.484	462.598	553.182	593.65	603.384	622.204	591.787		500.088	602.756		1.2053	0.269393	0.104583
RSP_0966	sucD	Succinyl-CoA synthetase%2C alpha subunit	656.832	672.222	758.256	845.094	803.307	871.988	775.451		695.77	823.96		1.18424	0.243964	0.104583
RSP_0123	cerI	Autoinducer synthesis protein	5178.95	4138.28	5526.58	4222.82	4343.06	4193.35	4071.31		4947.94	4207.64		0.850382	-0.233817	0.104886
RSP_4160	RSP_4160	hypothetical protein	37.1	47.09	46.652	33.216	28.582	35.639	38.622		43.614	34.0148		0.779904	-0.358631	0.104886
RSP_0761	RSP_0761	hypothetical protein	185.328	167.859	209.109	250.617	238.915	221.514	227.075		187.432	234.53		1.25128	0.323407	0.105106
RSP_2000	RSP_2000	cyclic pyranopterin monophosphate synthase subunit MoaC	270.452	235.491	342.411	260.134	214.359	262.757	163.199		282.785	225.112		0.796055	-0.329059	0.105106
RSP_0254	dxsA	1-deoxy-D-xylulose-5-phosphate synthase	18.233	25.486	23.42	31.519	24.628	32.479	40.431		22.3797	32.2643		1.44168	0.527748	0.105285
RSP_2599	phoR1	Phosphate regulon transcriptional regulator%2C PhoR	67.029	65.787	70.825	84.256	83.528	82.67	75.221		67.8803	81.4188		1.19945	0.262367	0.105285
RSP_0432	RSP_0432	Yip1 domain-containing protein	102.239	103.337	106.714	124.365	124.332	131.93	118.115		104.097	124.686		1.19779	0.26037	0.105285
RSP_2522	nuoH	NADH dehydrogenase subunit H	631.871	630.088	646.292	628.853	568.998	637.249	509.754		636.084	586.214		0.921598	-0.11779	0.105285
RSP_2837	ntrB	Nitrogen regulation protein%2C NtrB signal transduction histidine kinase	86.566	71.687	84.973	72.506	74.225	76.271	60.396		81.0753	70.8495		0.873872	-0.194505	0.105285
RSP_1972	RSP_1972	hypothetical protein	210.291	189.222	212.625	233.926	270.722	255.873	258.44		204.046	254.74		1.24845	0.320133	0.106029
RSP_6075	RSP_6075	hypothetical protein	473.655	480.535	630.15	642.136	710.467	645.063	701.217		528.113	674.721		1.27761	0.353443	0.106114
RSP_0211	RSP_0211	phage major capsid protein%2C HK97 family	3.513	6.879	3.975	7.75	7.185	8.252	6.967		4.789	7.5385		1.57413	0.654553	0.106363
RSP_2033	RSP_2033	hypothetical protein	3.384	3.852	3.673	5.186	8.791	10.781	5.828		3.63633	7.6465		2.10281	1.07232	0.106365
RSP_0828	RSP_0828	Major facilitator superfamily (MFS) transporter	4.729	17.635	7.079	6.909	5.719	3.806	3.056		9.81433	4.8725		0.496468	-1.01023	0.10644
RSP_3864	RSP_3864	negative transcriptional regulator	92.907	101.569	121.914	141.995	140.436	135.106	110.445		105.463	131.995		1.25158	0.323747	0.106902
RSP_2414	RSP_2414	putative exonuclease%2C DNA ligase-associated	10.654	12.285	12.453	15.368	16.714	14.634	23.248		11.7973	17.491		1.48262	0.568152	0.106932
RSP_6044	RSP_6044	putative Serine/alanine racemase VanTc3	18.646	17.876	18.309	24.547	23.579	22.221	32.083		18.277	25.6075		1.40108	0.486537	0.10697
RSP_2745	RSP_2745	hypothetical protein	64.055	60.097	59.635	71.796	74.792	79.174	77.298		61.2623	75.765		1.23673	0.306531	0.107053
RSP_1633	RSP_1633	hypothetical protein	2.543	7.057	2.001	1.949	2.147	1.884	1.803		3.867	1.94575		0.503168	-0.990888	0.107313
RSP_3669	RSP_3669	hypothetical protein	23.683	33.182	19.547	40.941	37.333	46.793	25.539		25.4707	37.6515		1.47823	0.563871	0.107318
RSP_2974	RSP_2974	Putative metalopeptidase	1040.22	1051.37	1011.71	1173.88	1257.58	1357.82	1430.59		1034.43	1304.97		1.26153	0.335173	0.107833
RSP_2780	oxyR	transcriptional regulator%2C LysR family	19.351	22.803	22.107	20.843	19.183	18.563	14.445		21.4203	18.2585		0.852391	-0.230413	0.107866
RSP_3027	rdxA	RdxA%2C iron-sulfur cluster-binding protein	6.361	7.75	5.668	5.433	4.523	5.408	4.748		6.593	5.028		0.762627	-0.39095	0.108075
RSP_1361	RSP_1361	thioesterase family protein	165.579	160.138	196.395	226.813	223.673	224.959	181.333		174.037	214.194		1.23074	0.299525	0.108655
RSP_0719	RSP_0719	phosphatidylserine decarboxylase	240.826	222.192	258.146	299.791	282.118	308.229	262.587		240.388	288.181		1.19882	0.261612	0.108655
RSP_4317	RSP_4317	#N/A	7286.91	3189.58	4198.49	3665.49	3798.56	1977.73	1165.17		4891.66	2651.74		0.542093	-0.883387	0.108655
RSP_1594	cdd	cytidine deaminase	137.073	134.685	157.116	187.254	166.544	185.329	157.288		142.958	174.104		1.21787	0.284356	0.108981
RSP_3588	RSP_3588	putative integral membrane protein	738.943	686.459	810.861	905.216	845.584	975.838	884.932		745.421	902.892		1.21125	0.276499	0.108981
RSP_4052	noeK	phosphoglucomutase/phosphomannomutase	2.611	8.957	1.817	1.509	2.522	1.488	2.035		4.46167	1.8885		0.423272	-1.24034	0.109052
RSP_1758	RSP_1758	putative succinyl-diaminopimelate desuccinylase	21.243	22.257	21.192	28.63	27.408	30.63	21.014		21.564	26.9205		1.2484	0.32008	0.109304
RSP_2519	RSP_2519	hypothetical protein	216.886	151.272	207.78	183.707	165.901	139.904	110.792		191.979	150.076		0.78173	-0.355258	0.109304
RSP_7612	RSP_7612	hypothetical protein	45.6	44.48	39.732	54.427	61.736	65.669	64.416		43.2707	61.562		1.42272	0.508651	0.109376
RSP_2689	soxA	putative sarcosine oxidase%2C alpha subunit	128.606	131.8	133.015	148.195	155.332	172.604	182.475		131.14	164.651		1.25554	0.328304	0.109553
RSP_1311	fliH1	putative flagellar biosynthesis/type III secretory pathway protein	1.757	1.667	0.867	0.576	0.83	0.592	0.486		1.43033	0.621		0.434165	-1.20369	0.109553
RSP_3210	qxtB	cytochrome bd-I ubiquinol oxidase subunit 2 apoprotein	27.35	24.614	30.394	33.269	35.769	48.786	89.48		27.4527	51.826		1.88783	0.91673	0.109998
RSP_6106	RSP_6106	hypothetical protein	15.627	30.886	28.031	43.243	31.012	38.916	35.621		24.848	37.198		1.49702	0.582095	0.109998
RSP_2670	glpD	homodimeric glycerol 3-phosphate dehydrogenase (quinone)	33.655	37.306	34.22	39.39	42.566	48.516	47.615		35.0603	44.5218		1.26986	0.344671	0.109998
RSP_2542	RSP_2542	ATPase	257.723	237.038	227.867	234.371	213.739	234.172	175.696		240.876	214.495		0.890477	-0.16735	0.109998
RSP_2237	RSP_2237	Membrane Fusion Protein (MFP) Family protein	24.136	30.827	30.823	44.826	40.547	43.728	252.642		28.5953	95.4357		3.33746	1.73875	0.110886
RSP_1940	RSP_1940	hypothetical protein	183.04	178.918	215.482	245.332	238.661	237.459	214.27		192.48	233.93		1.21535	0.281371	0.111616
RSP_6034	RSP_6034	protein of unknown function (DUF1937)	0.171	4.543	0.557	0	0.222	0.253	0.52		1.757	0.24875		0.141577	-2.82035	0.112504
RSP_0282	ppsR	Transcriptional regulator%2C PpsR	108.083	101.255	109.739	104.457	94.505	104.1	79.878		106.359	95.735		0.900112	-0.151824	0.113046
RSP_3024	RSP_3024	transcriptional regulator%2C IclR family/MhpR	23.8	21.295	23.26	25.728	30.037	32.761	27.197		22.785	28.9308		1.26973	0.344519	0.11352
RSP_1301	RSP_1301	putative peptidase	25.086	27.605	28.085	31.173	31.852	35.457	35.031		26.9253	33.3783		1.23966	0.309944	0.11352
RSP_2518	nuoF	NADH dehydrogenase subunit F	627.74	637.971	581.595	555.417	552.056	618.718	522.743		615.769	562.233		0.91306	-0.131219	0.11352
RSP_3213	RSP_3213	hypothetical protein	2.092	3.811	1.998	1.056	1.631	1.302	1.696		2.63367	1.42125		0.539647	-0.889912	0.11352
RSP_3103	RSP_3103	polyketide cyclase/dehydrase and lipid transport protein	1.625	7.429	1.764	1.598	1.535	1.533	0.898		3.606	1.391		0.385746	-1.37428	0.11352
RSP_3591	RSP_3591	cytidylate kinase	178.03	192.263	143.388	137.473	152.26	143.283	145.705		171.227	144.68		0.844962	-0.243042	0.113932
RSP_1115	RSP_1115	hypothetical protein	0.692	6.479	0.901	0.749	1.079	0.821	0.748		2.69067	0.84925		0.315628	-1.6637	0.114023
RSP_2565	ugpG	UDP-glucose pyrophosphorylase	126.285	115.514	129.202	147.841	146.668	155.622	149.94		123.667	150.018		1.21308	0.278673	0.114422
RSP_0942	RSP_0942	ABC transporter%2C inner membrane subunit	10.12	8.079	7.903	11.349	12.344	12.71	16.004		8.70067	13.1017		1.50583	0.590562	0.11446
RSP_4221	traE	TraE protein	16.501	13.072	22.155	24.998	25.411	23.569	24.127		17.2427	24.5263		1.42242	0.508344	0.11446
RSP_1544	RSP_1544	putative periplasmic lipoprotein	29.373	36.642	42.125	57.173	47.444	47.059	37.583		36.0467	47.3147		1.3126	0.392424	0.11446
RSP_1734	rplO	LSU ribosomal protein L15P	1745.07	1704.57	1760.28	1730.5	1663.67	1635.81	1391.23		1736.64	1605.3		0.924372	-0.113455	0.11446
RSP_0109	nuoK1	putative NADH dehydrogenase I chain K	4.583	3.768	5.969	9.916	6.747	8.15	13.62		4.77333	9.60825		2.0129	1.00928	0.114986
RSP_2238	RSP_2238	multidrug efflux pump%2C Major facilitator superfamily (MFS)	18.895	19.277	17.347	23.513	28.326	29.56	235.166		18.5063	79.1412		4.27644	2.09641	0.115124
RSP_0102	nuoCD	NADH dehydrogenase subunit C%3B NADH dehydrogenase subunit D	14.3	13.001	16.108	20.656	16.957	20.789	35.943		14.4697	23.5862		1.63005	0.704914	0.115124
RSP_2338	RSP_2338	PRC-barrel domain-containing protein	17.166	26.155	20.324	26.261	30.744	31.604	41.368		21.215	32.4943		1.53166	0.6151	0.115124
RSP_1812	RSP_1812	amino acid/amide ABC transporter substrate-binding protein%2C HAAT family	249.759	273.276	321.168	391.125	339.65	353.328	292.312		281.401	344.104		1.22282	0.290216	0.115124
RSP_0327	nnrR	Crp-Fnr regulatory protein (NnrR)	110.148	98.883	111.809	130.704	124.733	138.808	127.667		106.947	130.478		1.22003	0.286915	0.115124
RSP_1197	HemH	ferrochelatase	238.773	209.314	215.007	264.854	258.426	284.996	262.498		221.031	267.693		1.21111	0.276331	0.115124
RSP_2361	RSP_2361	putative integrase/resolvase recombinase protein phage-related integrase	27.732	28.723	30.774	36.752	36.292	37.285	29.62		29.0763	34.9873		1.20329	0.266984	0.115124
RSP_3249	RSP_3249	ABC peptide transporter%2C duplicated ATPase domains	36.49	36.919	36.114	33.405	32.967	36.731	29.083		36.5077	33.0465		0.905193	-0.143702	0.115124
RSP_1744	RSP_1744	camphor resistance protein CrcB	91.895	84.314	89.624	80.349	79.142	83.756	74.478		88.611	79.4312		0.896404	-0.157779	0.115124
RSP_3406	pdxA	4-hydroxythreonine-4-phosphate dehydrogenase PdxA	10.522	12.07	13.081	9.227	10.934	10.418	7.85		11.891	9.60725		0.807943	-0.307675	0.115124
RSP_7366	RSP_7366	carbohydrate ABC transporter membrane protein 1%2C CUT1 family	12.633	16.266	13.466	11.694	13.187	10.781	9.713		14.1217	11.3438		0.803287	-0.316013	0.115124
RSP_3955	RSP_3955	Arginino succinate lyase	3.147	10.569	3.279	3.348	2.78	2.751	2.869		5.665	2.937		0.518447	-0.947733	0.115124
RSP_1357	RSP_1357	cytoplasmic sensor hybrid histidine kinase	1.148	4.11	1.045	1.068	1.347	0.658	0.6		2.101	0.91825		0.437054	-1.19412	0.115124
RSP_3774	RSP_3774	protein of unknown function (DUF1937)	2.351	7.035	2.356	1.468	2.349	2.01	0.916		3.914	1.68575		0.430697	-1.21525	0.115124
RSP_3775	RSP_3775	hypothetical protein	3.43	11.292	1.314	1.819	1.834	2.093	1.839		5.34533	1.89625		0.354749	-1.49513	0.115124
RSP_2537	prfC	bacterial peptide chain release factor 3 (bRF-3)	196.178	199.228	204.806	188.155	172.838	202.316	172.524		200.071	183.958		0.919466	-0.121131	0.115157
RSP_7529	RSP_7529	hypothetical protein	25.084	26.772	22.938	22.509	19.308	24.178	19.53		24.9313	21.3813		0.857606	-0.221614	0.115329
RSP_7533	RSP_7533	hypothetical protein	102.105	113.454	116.129	150.686	135.355	152.34	115.486		110.563	138.467		1.25238	0.324675	0.115761
RSP_1081	fdsC	formate dehydrogenase accessory protein	17.124	20.965	16.827	14.603	15.931	16.888	9.143		18.3053	14.1412		0.772521	-0.372354	0.115761
RSP_3117	RSP_3117	putative periplasmic or secreted protein	8.834	12.178	12.883	7.715	9.144	8.079	8.25		11.2983	8.297		0.734356	-0.445448	0.115761
RSP_3785	RSP_3785	putative bacteriophage-related protein	14.766	18.474	11.819	9.568	11.149	11.351	12.903		15.0197	11.2427		0.748535	-0.417858	0.115801
RSP_3090	phnA	Putative alkylphosphonate uptake protein%2C phnA	221.131	220.884	208.561	204.879	188.116	202.84	186.217		216.859	195.513		0.901569	-0.149491	0.116384
RSP_3461	RSP_3461	N-carbamyl-D-amino acid amidohydrolase	55.099	53.529	67.095	49.306	44.716	51.087	52.725		58.5743	49.4585		0.844372	-0.24405	0.116793
RSP_0053	fliF1	Flagellar FliF M-ring protein	2.039	6.118	1.077	1.342	1.36	1.552	1.173		3.078	1.35675		0.440789	-1.18184	0.116999
RSP_2210	RSP_2210	nucleoside ABC transporter ATP-binding protein	85.258	83.098	96.233	116.723	100.021	123.458	92.496		88.1963	108.174		1.22652	0.29457	0.117197
RSP_0185	RSP_0185	transcriptional regulator%2C TetR family	28.935	29.007	32.699	44.373	44.754	43.43	27.652		30.2137	40.0523		1.32563	0.406682	0.11725
RSP_6218	RSP_6218	putative conserved small protein containing a coiled-coil domain	245.299	229.852	216.163	254.18	299.593	315.263	327.998		230.438	299.259		1.29865	0.377014	0.117332
RSP_3324	RSP_3324	transcriptional regulator%2C LuxR family	20.41	22.068	21.285	25.288	26.808	27.626	33.846		21.2543	28.392		1.33582	0.417727	0.117363
RSP_2642	RSP_2642	hypothetical protein	108.243	117.333	114.65	117.101	104.411	93.715	76.356		113.409	97.8957		0.863212	-0.212213	0.117407
RSP_0580	RSP_0580	Putative sulfate transporter%2C SulP family	37.785	40.28	42.465	54.099	46.627	48.587	44.021		40.1767	48.3335		1.20302	0.266666	0.117457
RSP_1279	cbbY	CbbY family protein	38.419	38.516	47.315	53.673	44.949	59.555	53.69		41.4167	52.9667		1.27888	0.354876	0.117616
RSP_0183	dht	dihydropyrimidinase	165.352	175.128	180.446	213.199	205.746	230.234	173.115		173.642	205.574		1.18389	0.243538	0.117644
RSP_1520	prrB	Sensor histidine kinase PrrB (RegB)	153.14	145.864	151.672	180.28	168.814	201.294	166.506		150.225	179.224		1.19303	0.254632	0.117852
RSP_0215	RSP_0215	plasmid and phage replicative helicase	4.375	4.217	2.987	3.053	2.566	2.771	2.145		3.85967	2.63375		0.682378	-0.551358	0.117852
RSP_4103	RSP_4103	hypothetical protein	4.382	7.559	3.531	3.591	3.622	3.148	3.161		5.15733	3.3805		0.655474	-0.609389	0.117852
RSP_3083	mcpH	methyl accepting chemotaxis protein	3.864	6.747	1.884	1.868	2.691	2.531	2.042		4.165	2.283		0.548139	-0.867386	0.117852
RSP_6099	RSP_6099	putative flagellar switch protein FliM	2.04	5.621	2.635	2.539	1.388	1.439	1.574		3.432	1.735		0.505536	-0.984114	0.118434
RSP_3508	RSP_3508	putative acetamidase/formamidase	253.051	262.14	320.8	341.812	328.237	347.274	332.78		278.664	337.526		1.21123	0.276473	0.118614
RSP_3388	RSP_3388	putative Isocitrate/isopropylmalate dehydrogenase / tartrate dehydrogenase ttuC	5.231	7.857	6.245	4.401	5.322	5.038	3.974		6.44433	4.68375		0.726801	-0.460367	0.118614
RSP_0957	pyrD	dihydroorotate oxidase A	61.169	71.991	75.527	68.412	57	65.026	40.235		69.5623	57.6683		0.829015	-0.270529	0.118623
RSP_6195	RSP_6195	hypothetical protein	61.24	55.678	84.928	100.451	90.597	98.626	73.244		67.282	90.7295		1.3485	0.431351	0.118763
RSP_1784	RSP_1784	response regulator receiver domain protein	3.776	2.627	4.645	1.589	0.981	2.798	1.275		3.68267	1.66075		0.450964	-1.14892	0.118763
RSP_0047	cheB2	chemotaxis methylesterase%2C CheB2	0.86	6.037	0.467	1.008	0.558	0.51	0.61		2.45467	0.6715		0.273561	-1.87007	0.118849
RSP_0401	RSP_0401	Flp pilus assembly protein TadG	63.293	58.211	45.986	80.677	74.222	85.714	56.641		55.83	74.3135		1.33107	0.412584	0.119015
RSP_1001	RSP_1001	uracil-DNA glycosylase%2C family 4	45.94	47.93	51.692	72.397	61.71	61.911	47.641		48.5207	60.9147		1.25544	0.328192	0.119015
RSP_0582	RSP_0582	putative penicillin binding protein	52.516	60.02	58.753	66.901	66.113	74.702	75.902		57.0963	70.9045		1.24184	0.312479	0.119015
RSP_1886	RSP_1886	ABC polyamine/opine transporter%2C inner membrane subunit	304.01	320.93	343.36	376.137	363.864	413.709	381.54		322.767	383.812		1.18913	0.24991	0.119015
RSP_3428	RSP_3428	hypothetical protein	0.434	5.167	0.471	0.565	0.563	0.536	0.537		2.024	0.55025		0.271863	-1.87905	0.119015
RSP_2847	RSP_2847	hypothetical protein	433.468	443.287	444.563	446.93	431.381	377.617	318.323		440.439	393.563		0.893569	-0.16235	0.119886
RSP_3568	znuC	ABC zinc transporter%2C ATPase subunit ZnuC	28.504	34.261	33.036	29.186	28.314	29.816	26.133		31.9337	28.3622		0.888161	-0.171106	0.119886
RSP_0727	RSP_0727	hypothetical protein	84.928	72.8	72.522	72.29	72.238	52.703	44.112		76.75	60.3358		0.786134	-0.347154	0.119886
RSP_1551	RSP_1551	putative glyoxalase family protein	994.179	888.636	1027.63	1166.82	1429.48	1137.04	1084.51		970.148	1204.46		1.24152	0.312112	0.119969
RSP_3084	RSP_3084	hypothetical protein	3.298	7.171	1.492	2.602	1.785	1.222	1.114		3.987	1.68075		0.421558	-1.2462	0.119974
RSP_3832	cxp	carboxypeptidase Taq	159.838	150.067	158.264	187.805	194.465	192.297	161.22		156.056	183.947		1.17872	0.237221	0.12002
RSP_2996	RSP_2996	prohead peptidase	1.079	3.753	0.976	0.324	0.701	1.066	0.547		1.936	0.6595		0.340651	-1.55363	0.120024
RSP_0762	RSP_0762	transcriptional regulator%2C XRE family	75.956	83.059	79.097	101.754	98.048	90.289	100.203		79.3707	97.5735		1.22934	0.297883	0.120025
RSP_1907	RSP_1907	Putative Flp pilus assembly protein ATPase CpaE	105.249	97.315	102.145	145.004	141.245	141.829	93.016		101.57	130.274		1.2826	0.359074	0.120057
RSP_2151	yohD	putative DedA family%2C membrane protein	2.395	7.302	1.671	1.388	2	1.901	1.04		3.78933	1.58225		0.417554	-1.25997	0.120662
RSP_1375	RSP_1375	Glycosyltransferase family 29 (sialyltransferase)	35.838	35.285	34.483	42.626	46.16	44.403	37.832		35.202	42.7552		1.21457	0.280444	0.121237
RSP_1206	RSP_1206	putative phosphohydrolase (mutT/nudix family protein)	30.026	29.856	36.073	41.4	40.67	41.995	34.16		31.985	39.5562		1.23671	0.30651	0.121624
RSP_2198	RSP_2198	hypothetical protein	81.654	85.534	81.466	115.979	104.683	117.059	270.141		82.8847	151.966		1.83346	0.874567	0.121843
RSP_3578	gvpF2	putative gas vesicle synthesis protein	3.332	4.215	1.607	1.335	1.924	1.646	1.5		3.05133	1.60125		0.524771	-0.930241	0.121843
RSP_0863	leuC	3-isopropylmalate dehydratase large subunit	545.647	564.321	590.836	668.763	647.709	694.522	641.538		566.935	663.133		1.16968	0.226116	0.122178
RSP_1901	RSP_1901	Flp pilus assembly protein TadD	39.255	42.516	38.38	32.582	38.712	39.796	29.291		40.0503	35.0953		0.876279	-0.190538	0.122178
RSP_3760	RSP_3760	hypothetical protein	2.681	7.63	2.53	1.786	2.725	1.382	2.244		4.28033	2.03425		0.475255	-1.07323	0.122178
RSP_0717	RSP_0717	rpsU-divergently transcribed protein	159.942	183.791	215.876	223.658	228.108	236.706	244.986		186.536	233.364		1.25104	0.323128	0.122335
RSP_2798	groEL3	Putative chaperonin groEL	4.05	6.092	4.646	3.755	2.856	3.943	3.692		4.92933	3.5615		0.722511	-0.468908	0.122597
RSP_3077	RSP_3077	deoxyribodipyrimidine photolyase-related protein	22.629	24.167	25.634	31.103	26.744	30.143	31.194		24.1433	29.796		1.23413	0.303494	0.122794
RSP_0163	RSP_0163	putative iron(III) ABC transporter%2C fused inner membrane subunits	87.532	75.497	93.469	83.743	76.41	78.894	63.365		85.4993	75.603		0.884253	-0.17747	0.122794
RSP_3000	RSP_3000	hypothetical protein	3.631	11.196	4.598	4.638	2.358	2.466	2.146		6.475	2.902		0.448185	-1.15783	0.122794
RSP_6194	RSP_6194	hypothetical protein	0.674	2.346	0	0	0	0.333	0		1.00667	0.08325		0.0826987	-3.59599	0.12289
RSP_2397	RSP_2397	ABC putrescine transporter%2C periplasmic substrate-binding subunit	2084.2	2084.49	2262.31	2446.06	2707.03	2707.28	3225.4		2143.67	2771.44		1.29285	0.370556	0.123051
RSP_1631	RSP_1631	hypothetical protein	8.634	12.418	7.859	6.026	6.512	7.016	4.514		9.637	6.017		0.624364	-0.67954	0.123091
RSP_1111	rpsO	SSU ribosomal protein S15P	4746.14	5320.06	4850.86	5641.57	6354.42	6060.16	6978.05		4972.35	6258.55		1.25867	0.3319	0.123514
RSP_2824	cobJ	precorrin-3 methyltransferase	106.744	110.407	122.96	78.515	90.601	92.127	108.271		113.37	92.3785		0.814838	-0.295414	0.123602
RSP_1439	RSP_1439	ABC Fe+3 hydroxamate (ferrichrome) transporter%2C periplasmic siderophore binding protein	15.001	18.113	15.598	30.074	26.844	26.271	13.391		16.2373	24.145		1.48701	0.57241	0.123636
RSP_2726	RSP_2726	multidrug/metabolite efflux pump%2C Major facilitator superfamily (MFS)	86.603	81.28	84.76	84	79.548	74.707	56.01		84.2143	73.5662		0.87356	-0.195022	0.123636
RSP_3200	RSP_3200	Molecular chaperone%2C DnaK	8.569	19.065	10.041	11.144	7.683	8.259	6.453		12.5583	8.38475		0.667664	-0.582805	0.123636
RSP_1446	RSP_1446	Putative sugar kinase	5.111	13.217	5.983	3.976	4.947	5.792	4.671		8.10367	4.8465		0.598063	-0.741632	0.123636
RSP_3334	RSP_3334	HyuE hydantoin racemase	1.006	13.906	1.404	1.814	1.68	1.384	1.019		5.43867	1.47425		0.271068	-1.88327	0.123654
RSP_0319	RSP_0319	NnrU	8.08	8.473	9.231	15.719	18.782	18.276	9.048		8.59467	15.4563		1.79835	0.846677	0.12383
RSP_7364	RSP_7364	Mrr restriction system protein	142.599	133.497	153.488	189.688	177.788	205.902	137.708		143.195	177.771		1.24147	0.312046	0.123943
RSP_0702	RSP_0702	ABC peptide transporter%2C inner membrane subunit	78.549	73.467	72.569	94.188	97.6	102.748	73.874		74.8617	92.1025		1.2303	0.299013	0.124372
RSP_2092	RSP_2092	ATP-dependent DNA helicase%2C Rep family	95.898	90.597	94.364	109.832	106.995	127.918	102.683		93.6197	111.857		1.1948	0.256772	0.124372
RSP_1466	RSP_1466	A/G-specific adenine glycosylase	21.722	22.636	28.216	34.925	30.326	30.414	25.818		24.1913	30.3708		1.25544	0.328192	0.124892
RSP_2224	RSP_2224	multidrug efflux pump%2C membrane fusion protein (MFP) family	51.13	51.04	57.336	64.839	72.51	61.56	60.569		53.1687	64.8695		1.22007	0.286964	0.124907
RSP_0392	RSP_0392	putative lactoylglutathione lyase	289.619	240.521	326.509	366.849	380.489	337.856	462.633		285.55	386.957		1.35513	0.438431	0.125087
RSP_2532	birA	putative biotin protein ligase	102.53	106.274	101.789	103.58	91.167	93.269	59.084		103.531	86.775		0.838155	-0.254711	0.125087
RSP_0747	RSP_0747	3-oxoacyl-(acyl-carrier-protein) reductase	635.292	655.104	704.23	599.928	581.636	583.997	623.498		664.875	597.265		0.898311	-0.154713	0.125107
RSP_0856	btaA	S-adenosylmethionine-diacylglycerol 3-amino-3-carboxypropyl transferase	0.981	4.654	1.229	0.953	1.078	0.839	0.994		2.288	0.966		0.422203	-1.24399	0.125301
RSP_3974	RSP_3974	Transketolase	19.943	28.04	23.117	29.666	28.6	30.469	32.772		23.7	30.3768		1.28172	0.35808	0.12536
RSP_3040	RSP_3040	ABC permidine/putrescine transporter%2C periplasmic substrate-binding protein	52.669	66.442	67.957	72.326	76.463	81.852	86.232		62.356	79.2182		1.27042	0.345304	0.125519
RSP_3885	RSP_3885	hypothetical protein	4.099	11.189	3.491	3.298	4.342	3.364	3.067		6.25967	3.51775		0.561971	-0.831433	0.125648
RSP_2709	dxr	1-deoxy-D-xylulose 5-phosphate reductoisomerase	37.367	38.775	40.9	38.499	36.946	36.304	28.089		39.014	34.9595		0.896076	-0.158307	0.126137
RSP_2343	RSP_2343	Putative threonine efflux protein%2C RhtB family	173.166	155.69	196.27	174.659	149.956	161.515	116.488		175.042	150.654		0.860676	-0.216457	0.12638
RSP_1472	RSP_1472	hypothetical protein	124.008	113.708	106.827	133.891	139.511	151.017	141.369		114.848	141.447		1.23161	0.30054	0.12639
RSP_2189	pccB	propionyl-CoA carboxylase carboxyltransferase subunit	100.017	101.955	113.295	93.888	81.438	95.186	96.896		105.089	91.852		0.87404	-0.194229	0.126908
RSP_0220	RSP_0220	hypothetical protein	2074.82	1637.83	1329.63	1352.93	1610.05	1327.75	1176.47		1680.76	1366.8		0.813203	-0.298312	0.126908
RSP_3656	RSP_3656	NAD-dependent aldehyde dehydrogenase	5.07	9.326	6.375	5.741	5.22	4.673	4.698		6.92367	5.083		0.734149	-0.445856	0.126908
RSP_0758	RSP_0758	riboflavin synthase alpha chain	201.792	174.487	222.784	270.316	245.274	266.098	206.837		199.688	247.131		1.23759	0.307532	0.127029
RSP_1210	RSP_1210	Response regulator receiver protein	10.59	12.826	10.434	11.24	8.683	8.848	5.25		11.2833	8.50525		0.753789	-0.407768	0.127048
RSP_0751	RSP_0751	hypothetical protein	86.746	80	77.507	91.117	108.487	104.928	99.327		81.4177	100.965		1.24008	0.310438	0.127102
RSP_0244	RSP_0244	putative glutamine amidotransferase	94.077	92.533	108.038	119.121	121.187	130.726	102.884		98.216	118.48		1.20632	0.270607	0.127102
RSP_7381	RSP_7381	DNA-binding HTH domain-containing proteins	20.735	16.742	19.632	16.97	16.046	16.562	10.429		19.0363	15.0018		0.788059	-0.343625	0.127102
RSP_3465	RSP_3465	putative protein of DIM6/NTAB family	3.566	8.089	3.197	2.376	2.215	3.101	2.827		4.95067	2.62975		0.531191	-0.912697	0.127102
RSP_0415	RSP_0415	RNA polymerase%2C sigma subunit%2C ECF family	59.57	75.859	73.714	85.115	87.389	84.823	82.472		69.7143	84.9497		1.21854	0.285154	0.12718
RSP_3950	aapP	amino acid ABC transporter ATP-binding protein%2C PAAT family	7.523	10.705	7.893	5.539	4.56	7.153	6.605		8.707	5.96425		0.684995	-0.545835	0.127321
RSP_1015	RSP_1015	Putative membrane protein with von Willebrand (VWA) domain	36.008	36.176	37.927	45.082	45.456	47.1	37.311		36.7037	43.7373		1.19163	0.252938	0.12737
RSP_1457	RSP_1457	putative choline kinase	21.88	25.212	24.614	22.697	21.672	22.281	19.028		23.902	21.4195		0.896138	-0.158207	0.127618
RSP_6060	RSP_6060	hypothetical protein	796.649	576.643	574.689	510.692	530.001	541.449	557.576		649.327	534.929		0.823821	-0.279596	0.127651
RSP_1904	RSP_1904	Putative Flp pilus assembly protein TadB	66.936	64.149	61.649	80.723	81.758	100.488	63.469		64.2447	81.6095		1.27029	0.34516	0.128456
RSP_0379	RSP_0379	putative aminotransferase protein	219.674	192.233	241.037	283.096	280.774	269.223	224.367		217.648	264.365		1.21464	0.280534	0.128456
RSP_1474	nspC	carboxynorspermidine decarboxylase	189.426	182.727	199.148	232.09	218.915	226.42	221.088		190.434	224.628		1.17956	0.238251	0.128498
RSP_0505	hypA	Hydrogenase-3 nickel incorporation protein HypA	15.183	13.619	13.782	8.462	10.758	11.659	8.95		14.1947	9.95725		0.701478	-0.51153	0.128904
RSP_0822	RSP_0822	hypothetical protein	95.911	96.204	102.738	162.124	165.787	134.907	85.02		98.2843	136.959		1.3935	0.478716	0.129035
RSP_2026	RSP_2026	transcriptional regulator%2C AraC family	10.812	10.074	9.953	13.751	13.919	13.018	12.225		10.2797	13.2283		1.28684	0.363829	0.129035
RSP_2557	asnB	putative asparagine synthetase	10.892	10.143	7.79	8.055	8.671	8.256	6.966		9.60833	7.987		0.831258	-0.266632	0.129035
RSP_4298	RSP_4298	#N/A	4570.3	3372.97	3491.97	3740.59	3498.38	2515.51	2277.93		3811.75	3008.1		0.789167	-0.341598	0.129035
RSP_0229	RSP_0229	multidrug efflux pump%2C MF Superfamily	0.531	6.442	0.961	0.586	0.767	1.006	0.897		2.64467	0.814		0.307789	-1.69999	0.129035
RSP_4113	napE	NapE component of periplasmic nitrate reductase	42.821	32.304	40.315	64.65	50.931	55.044	45.472		38.48	54.0243		1.40396	0.489498	0.129603
RSP_2002	trpG	anthranilate synthase%2C component II	382.306	311.206	393.836	489.413	468.857	464.204	371.693		362.449	448.542		1.23753	0.307463	0.129603
RSP_4320	RSP_4320	#N/A	152.041	77.937	123.759	108.329	81.227	63.593	43.476		117.912	74.1562		0.62891	-0.669074	0.129713
RSP_6086	RSP_6086	hypothetical protein	1.043	10.227	1.132	0.627	2.033	1.224	0.969		4.134	1.21325		0.293481	-1.76866	0.130138
RSP_0105	nuoG1	NADH dehydrogenase gamma subunit	9.65	14.148	11.266	16.311	13.579	15.789	24.329		11.688	17.502		1.49743	0.582492	0.130159
RSP_0453	RSP_0453	hypothetical protein	213.426	182.017	185.342	224.238	238.219	253.768	239.525		193.595	238.938		1.23421	0.303592	0.130346
RSP_0444	RSP_0444	putative hydrolase of the alpha/beta superfamily	595.083	561.027	553.011	675.119	683.795	730.043	590.119		569.707	669.769		1.17564	0.233443	0.130346
RSP_3191	fprA	Flavodoxin	0.437	5.114	0.079	0	0.189	0.27	0.59		1.87667	0.26225		0.139742	-2.83916	0.130346
RSP_3129	RSP_3129	serine/threonine protein kinase	0.589	3.991	0.183	0.455	0.219	0.374	0.511		1.58767	0.38975		0.245486	-2.02629	0.130396
RSP_3438	RSP_3438	Translation initiation inhibitor	1.773	9.882	1.924	1.998	1.439	2.135	0.898		4.52633	1.6175		0.357353	-1.48458	0.130614
RSP_3273	RSP_3273	ABC multidrug/carbohydrate efflux transporter%2C inner membrane subunit	11.771	12.342	13.985	14.298	15.933	20.196	21.464		12.6993	17.9728		1.41525	0.501058	0.130835
RSP_3808	RSP_3808	hypothetical protein	123.965	132.695	132.705	146.74	154.285	164.475	152.9		129.788	154.6		1.19117	0.25238	0.130835
RSP_3718	RSP_3718	choline dehydrogenase-like flavoprotein	159.109	158.905	168.661	179.668	190.881	210.916	190.505		162.225	192.992		1.18966	0.250549	0.130835
RSP_4041	tyrS	tyrosyl-tRNA synthetase	312.821	302	312.316	285.827	285.075	292.724	279.91		309.046	285.884		0.925054	-0.11239	0.130835
RSP_2696	RSP_2696	ABC transporter%2C fused ATPase and inner membrane subunits	126.91	126.974	126.092	119.319	115.635	126.971	109.327		126.659	117.813		0.930161	-0.104447	0.13093
RSP_7539	RSP_7539	hypothetical protein	0.567	7.531	0.923	0.256	0	1.26	0.574		3.007	0.5225		0.173761	-2.52482	0.130945
RSP_1491	RSP_1491	hypothetical protein	55.598	49.76	67.742	91.263	80.395	72.672	65.359		57.7	77.4223		1.34181	0.424177	0.131135
RSP_0129	metN	ABC D-methionine uptake transporter%2C ATPase subunit	120.282	101.292	119.159	177.444	155.202	147.281	108.617		113.578	147.136		1.29547	0.373471	0.131135
RSP_1745	RSP_1745	Pseudouridine synthase	78.994	77.523	79.237	80.7	65.854	74.454	61.56		78.5847	70.642		0.898929	-0.153722	0.131135
RSP_3527	RSP_3527	putative acetylpolyamine aminohydrolase	3.74	9.087	3.465	3.125	3.199	3.717	2.68		5.43067	3.18025		0.58561	-0.771989	0.131135
RSP_3068	RSP_3068	putative periplasmic protein	6.529	10.902	8.645	13.303	11.365	13.352	11.774		8.692	12.4485		1.43218	0.518212	0.131214
RSP_2523	nuoI	NADH dehydrogenase subunit I	465.318	469.703	429.182	397.88	404.654	425.541	415.234		454.734	410.827		0.903445	-0.146492	0.131215
RSP_2183	betB	betaine aldehyde dehydrogenase	18.336	19.555	21.524	19.52	18.412	17.873	12.977		19.805	17.1955		0.86824	-0.203834	0.13123
RSP_4302	RSP_4302	#N/A	199.315	138.334	157.116	142.805	130.813	103.373	131.782		164.922	127.193		0.771234	-0.374759	0.131274
RSP_0510	hypE	Hydrogenase maturation protein%2C carbamoyl dehydratase HypE	10.429	18.999	13.522	12.73	9.59	12.24	8.041		14.3167	10.6502		0.743906	-0.426808	0.13138
RSP_6184	RSP_6184	hypothetical protein	0.42	1.194	0	0	0	0	0		0.538	0		0	0	0.131683
RSP_7628	RSP_7628	hypothetical protein	1.809	2.745	1.57	0	1.41	0.536	0.366		2.04133	0.578		0.283148	-1.82037	0.131903
RSP_0541	nifH	Mo-nitrogenase iron protein subunit NifH	1.94	4.294	2.573	2.332	1.54	1.437	1.092		2.93567	1.60025		0.545106	-0.875391	0.13199
RSP_0531	nifU1	Nitrogen fixation protein	0.51	9.428	0.553	0.804	0.662	0.85	0.904		3.497	0.805		0.230197	-2.11906	0.13199
RSP_2077	RSP_2077	hypothetical protein	0	6.186	0	0	0	0.42	0		2.062	0.105		0.0509214	-4.29558	0.13199
RSP_2735	pgl	6-phosphogluconolactonase	31.611	36.787	39.492	45.597	41.427	46.635	40.85		35.9633	43.6272		1.2131	0.278703	0.132183
RSP_3355	RSP_3355	putative tape measure protein	1.257	6.887	0.924	1.499	1.317	1.052	0.822		3.02267	1.1725		0.387903	-1.36623	0.132684
RSP_2491	eno	enolase	632.001	667.491	641.581	583.286	586.316	578.444	604.498		647.024	588.136		0.908986	-0.13767	0.132905
RSP_2154	RSP_2154	hypothetical protein	26.975	29.719	34.549	30.987	25.149	27.884	21.524		30.4143	26.386		0.867551	-0.204979	0.133219
RSP_2307	RSP_2307	putative manganese-dependent inorganic pyrophosphatase	692.974	709.721	721.399	628.166	635.629	647.322	664.847		708.031	643.991		0.909552	-0.136773	0.133666
RSP_0813	RSP_0813	Response regulator receiver protein	0.269	6.252	0.146	0.242	0.699	0.199	0.409		2.22233	0.38725		0.174254	-2.52074	0.133881
RSP_0099	RSP_0099	TRAP-T family sorbitol/mannitol transporter%2C DctQ (4TMs) subunit	2052.35	1918.08	2172.63	1828.25	1739.25	1842.18	1901.3		2047.69	1827.74		0.892588	-0.163933	0.134067
RSP_1872	RSP_1872	Glycosyl transferase%2C family 2	0.884	6.218	1.129	1.407	0.608	0.964	1.054		2.74367	1.00825		0.367483	-1.44425	0.134369
RSP_7534	RSP_7534	hypothetical protein	1.076	5.614	0.292	0.242	1.048	0.399	0.545		2.32733	0.5585		0.239974	-2.05905	0.134369
RSP_0079	flgF	flagellar proximal rod protein FlgF	2.872	6.609	2.255	2.314	2.302	2.762	1.672		3.912	2.2625		0.578349	-0.789989	0.134663
RSP_4161	RSP_4161	O-acetylhomoserine sulfhydrylase	37.822	40.079	48.407	38.665	35.595	38.069	36.293		42.1027	37.1555		0.882498	-0.180336	0.134693
RSP_4219	RSP_4219	hypothetical protein	198.239	223.029	312.656	304.33	332.622	308.705	388.859		244.641	333.629		1.36375	0.447577	0.134788
RSP_7367	RSP_7367	AbrB protein (AidB regulator)	40.779	44.574	47.144	46.833	38.576	38.096	30.625		44.1657	38.5325		0.872454	-0.196849	0.134967
RSP_0074	flgK1	FlgK flagellar hook-associated protein 1	1.407	5.779	1.753	1.456	1.888	1.727	1.192		2.97967	1.56575		0.525478	-0.928297	0.135536
RSP_1839	RSP_1839	putative acetyltransferase%2C GNAT family	118.112	96.756	116.593	107.182	104.973	93.989	77.148		110.487	95.823		0.867279	-0.205433	0.135946
RSP_1996	RSP_1996	Putative Competence protein	4.023	9.754	4.512	4.675	4.065	4.074	3.397		6.09633	4.05275		0.664785	-0.589041	0.136177
RSP_0049	cheA4	Chemotaxis histidine protein kinase%2C CheA4	1.259	4.926	1.537	1.206	1.124	1.574	0.956		2.574	1.215		0.472028	-1.08306	0.136177
RSP_6089	RSP_6089	hypothetical protein	1.192	5.428	1.035	1.29	0	0.53	0.725		2.55167	0.63625		0.249347	-2.00377	0.136177
RSP_3410	RSP_3410	TRAP-T family transporter%2C periplasmic binding protein	68.681	71.073	77.978	70.216	65.561	63.499	63.064		72.5773	65.585		0.903657	-0.146153	0.136288
RSP_1926	RSP_1926	tRNA-Dihydrouridine synthase	74.568	80.441	78.754	101.922	91.392	99.73	78.59		77.921	92.9085		1.19234	0.253798	0.13655
RSP_7191	RSP_7191	hypothetical protein	18.125	17.965	18.693	24.144	26.355	26.725	16.809		18.261	23.5082		1.28735	0.364401	0.136871
RSP_3535	RSP_3535	3-hydroxyacyl-CoA dehydrogenase%3B short chain enoyl-CoA hydratase	1.055	9.148	1.354	1.427	1.246	1.848	1.069		3.85233	1.3975		0.362767	-1.46288	0.136871
RSP_0043	cheY6	chemotaxis response regulator%2C CheY6	9.092	13.491	8.855	4.834	7.873	6.218	7.557		10.4793	6.6205		0.631767	-0.662535	0.137026
RSP_1117	RSP_1117	hypothetical protein	0.346	6.694	0.47	0.781	0.787	0.577	0.439		2.50333	0.646		0.258056	-1.95424	0.137296
RSP_0223	RSP_0223	Protein of unknown function (DUF2791)	112.674	110.592	109.361	100.863	89.165	107.014	100.036		110.876	99.2695		0.895323	-0.15952	0.137754
RSP_6092	RSP_6092	Protein of unknown function (DUF2628)	1.411	11.514	2.297	2.672	1.283	1.778	1.573		5.074	1.8265		0.359972	-1.47404	0.137772
RSP_3436	RSP_3436	transcriptional regulator%2C LysR-family	18.304	24.88	20.679	20.169	18.91	18.638	12.58		21.2877	17.5742		0.82556	-0.276555	0.137946
RSP_1286	cbbR	RuBisCO operon transcriptional regulator%2C CbbR	51.304	53.281	53.924	65.775	71.505	68.977	51.053		52.8363	64.3275		1.21749	0.283905	0.138758
RSP_3007	RSP_3007	hypothetical protein	162.22	154.206	148.067	171.839	184.588	212.62	196.884		154.831	191.483		1.23672	0.30652	0.1388
RSP_2193	gcvT	putative aminomethyltransferase%2C tetrahydrofolate dependent	574.883	437.181	472.667	444.491	458.753	396.764	414.475		494.91	428.621		0.866057	-0.207465	0.1388
RSP_1047	rimM	16S rRNA processing protein RimM	158.835	174.045	176.002	179.91	148.126	149.916	111.027		169.627	147.245		0.868048	-0.204152	0.138825
RSP_2199	RSP_2199	putative acyl-CoA dehydrogenase	167.295	201.833	181.279	219.929	234.709	276.538	801.321		183.469	383.124		2.08822	1.06228	0.138921
RSP_3836	RSP_3836	Putative metal-dependent hydrolase	35.012	37.822	43.33	53.5	45.85	53.236	38.595		38.7213	47.7952		1.23434	0.303739	0.138921
RSP_1599	RSP_1599	AMP-binding protein	180.871	150.367	201.891	225.943	208.632	245.213	196.107		177.71	218.974		1.2322	0.301236	0.138921
RSP_0119	RSP_0119	PA-phosphatase related phosphoesterase	120.25	109.434	107.65	129.826	134.567	144.349	145.271		112.445	138.503		1.23175	0.300705	0.138921
RSP_0664	RSP_0664	hypothetical protein	100.459	92.176	97.098	136.531	106.036	129.314	103.584		96.5777	118.866		1.23078	0.299578	0.138921
RSP_2657	xthA	Exodeoxyribonuclease III	151.423	141.817	171.829	193.365	192.918	208.331	156.593		155.023	187.802		1.21144	0.276728	0.138921
RSP_0429	RSP_0429	putative ABC drug/toxin efflux transporter%3B fused ATPase and inner membrane subunits	38.792	38.152	36.584	48.86	44.181	44.337	43.729		37.8427	45.2767		1.19645	0.258757	0.138921
RSP_2953	RSP_2953	glutaredoxin-related protein	1383.42	1466.87	1476.25	1662.77	1649.57	1740.77	1760.34		1442.18	1703.36		1.1811	0.240131	0.138921
RSP_0993	phaC	multisubunit potassium/proton antiporter%2C PhaC subunit	177.585	162.877	146.991	143.885	153.661	156.975	122.691		162.484	144.303		0.888104	-0.171199	0.138921
RSP_1228	gidB	16S rRNA m(7)G-527 methyltransferase	56.404	53.655	57.751	55.236	42.656	53.731	45.591		55.9367	49.3035		0.881416	-0.182104	0.138921
RSP_0718	rpsU	SSU ribosomal protein S21P	5282.98	3706.07	2672.06	3528.79	3282.17	2437.84	2096.4		3887.04	2836.3		0.729682	-0.454661	0.138921
RSP_3769	RSP_3769	Adenine-specific DNA methyltransferase	5.382	6.215	2.412	1.688	2.735	2.947	2.963		4.66967	2.58325		0.553198	-0.854132	0.138921
RSP_3859	RSP_3859	sulfate/molybdate ABC transporter inner membrane protein	1.186	16.462	0.702	0.874	2.38	1.278	1.419		6.11667	1.48775		0.243229	-2.03961	0.138921
RSP_3192	rnfA	putative NADH-ubiquinone oxidoreductase%3B subunit RnfA	0.324	0.769	0.176	0	0.211	0.12	0		0.423	0.08275		0.195626	-2.35383	0.138921
RSP_1257	phbC	putative polyhydroxyalkanoic synthase%2C PHA synthase	9.156	11.079	9.045	9.589	7.549	7.596	7.998		9.76	8.183		0.838422	-0.254251	0.140203
RSP_2415	RSP_2415	hypothetical protein	67.485	56.29	65.556	78.549	72.471	85.299	72.159		63.1103	77.1195		1.22198	0.289219	0.14031
RSP_0665	ftsH	membrane protease FtsH catalytic subunit	755.298	743.158	707.733	833.566	853.624	973.295	853.842		735.396	878.582		1.19471	0.256655	0.141556
RSP_1232	RSP_1232	putative integral membrane protein	150.857	129.827	141.25	144.421	126.857	116.737	107.373		140.645	123.847		0.880567	-0.183496	0.141871
RSP_0084	RSP_0084	hypothetical protein	0.728	5.373	0.79	1.094	1.051	0.539	0.41		2.297	0.7735		0.336744	-1.57028	0.142045
RSP_1781	RSP_1781	putative membrane-anchored oxidoreductase%2C similar to L-sorbosone dehydrogenase	12.239	11.918	13.283	12.318	11.776	9.931	7.282		12.48	10.3268		0.827464	-0.273232	0.14275
RSP_0765	RSP_0765	SAM-dependent methyltransferase	83.824	76.594	93.529	115.343	104.681	103.62	88.795		84.649	103.11		1.21809	0.284616	0.143049
RSP_1113	RSP_1113	Hemolysin-type calcium-binding region%3B RTX toxin	1.509	4.635	2.105	1.814	0.84	1.384	1.601		2.74967	1.40975		0.512699	-0.963817	0.143061
RSP_0533	nifQ	putative nitrogen fixation protein nifQ	1.224	8.459	1.328	1.261	1.817	1.036	1.063		3.67033	1.29425		0.352625	-1.50379	0.143073
RSP_2382	RSP_2382	Protein of unknown function (DUF3618)	7.315	12.992	11.078	13.189	13.479	15.566	16.803		10.4617	14.7593		1.41079	0.496507	0.143262
RSP_2934	hutI	imidazolonepropionase	11.285	13.194	10.781	9.744	11.149	10.775	7.166		11.7533	9.7085		0.826021	-0.27575	0.143262
RSP_2754	RSP_2754	hypothetical protein	0.795	10.404	1.035	1.863	0.826	0.824	0.966		4.078	1.11975		0.274583	-1.86469	0.143262
RSP_1174	pip	prolyl aminopeptidase	252.939	216.504	263.699	291.472	296.436	312.901	267.636		244.381	292.111		1.19531	0.257388	0.143428
RSP_3567	znuB	ABC zinc transporter%2C inner membrane subunit ZnuB	13.022	20.362	16.096	14.24	14.723	13.579	9.528		16.4933	13.0175		0.789258	-0.341431	0.143452
RSP_2672	RSP_2672	hypothetical protein	3.147	8.708	1.992	2.601	2.385	1.943	1.063		4.61567	1.998		0.432874	-1.20798	0.143703
RSP_7515	RSP_7515	hypothetical protein	4.32	8.196	4.018	12.239	11.222	10.973	9.377		5.51133	10.9527		1.98731	0.99082	0.14433
RSP_0899	RSP_0899	thiol peroxidase (atypical 2-Cys peroxiredoxin)	827.7	696.219	929.328	790.929	759.146	752.734	586.406		817.749	722.304		0.883283	-0.179052	0.14433
RSP_3501	RSP_3501	monosaccharide ABC transporter membrane protein%2C CUT2 family	12.665	15.656	16.765	13.84	12.214	13.223	11.859		15.0287	12.784		0.850641	-0.233378	0.14433
RSP_2345	pdxH	Pyridoxamine 5'-phosphate oxidase	142.166	131.457	147.158	182.088	175.312	176.794	139.903		140.26	168.524		1.20151	0.264849	0.144503
RSP_1949	RSP_1949	FeS assembly SUF system protein	614.33	571.464	622.141	774.01	718.255	752.705	600.237		602.645	711.302		1.1803	0.239153	0.144757
RSP_7379	RSP_7379	SAM-dependent methyltransferase	20.333	26.539	22.63	27.671	30.617	33.872	24.666		23.1673	29.2065		1.26068	0.334197	0.144885
RSP_1803	ccmC	ABC heme exporter%2C inner membrane subunit CcmC	384.457	362.906	396.066	430.672	461.015	468.059	536.149		381.143	473.974		1.24356	0.314475	0.144885
RSP_1952	RSP_1952	cold-shock DNA-binding protein family	618.469	520.538	343.042	482.731	375.613	370.711	277.703		494.016	376.69		0.762504	-0.391183	0.144885
RSP_3471	RSP_3471	hypothetical protein	3.436	7.823	2.983	3.097	2.499	2.444	2.645		4.74733	2.67125		0.562684	-0.829602	0.144885
RSP_7594	RSP_7594	Positive regulator of sigma E activity	0.194	2.212	0.422	0.175	0.505	0	0		0.942667	0.17		0.180339	-2.47121	0.144885
RSP_7605	RSP_7605	hypothetical protein	1054.72	779.675	829.983	837.778	861.963	688.526	549.748		888.126	734.504		0.827027	-0.273995	0.14504
RSP_3464	RSP_3464	transcriptional regulator%2C LysR-family	1.32	2.6	0.992	0.732	0.659	1.203	0.617		1.63733	0.80275		0.490279	-1.02833	0.145565
RSP_1956	RSP_1956	hypothetical protein	6.908	11.166	7.498	9.919	13.46	12.607	17.756		8.524	13.4355		1.5762	0.656448	0.145717
RSP_3058	RSP_3058	ABC proline/glycine betaine transporter%2C inner membrane subunit	19.462	21.017	18.089	13.159	13.582	14.803	19.297		19.5227	15.2102		0.779107	-0.360106	0.145717
RSP_3613	RSP_3613	Glycosyltransferase	3.204	6.898	3.551	3.564	3.66	3.047	2.993		4.551	3.316		0.728631	-0.45674	0.145717
RSP_4189	RSP_4189	TonB-dependent receptor protein	9.281	9.412	7.178	9.906	12.194	13.437	12.645		8.62367	12.0455		1.3968	0.482121	0.145827
RSP_7322	RSP_7322	hypothetical protein	38.084	37.429	45.046	45.299	51.148	50.352	55.448		40.1863	50.5618		1.25818	0.331341	0.145827
RSP_1318	RSP_1318	hypothetical protein	4.337	6.858	3.295	3.215	3.318	3.999	3.174		4.83	3.4265		0.70942	-0.495288	0.146048
RSP_1652	RSP_1652	restriction endonuclease	1.824	6.707	1.238	0.822	2.074	1.352	0.462		3.25633	1.1775		0.361603	-1.46752	0.146238
RSP_2574	RSP_2574	Protein of unknown function (DUF2380)	5.373	10.195	6.456	4.671	5.235	4.123	4.666		7.34133	4.67375		0.636635	-0.651462	0.14637
RSP_1521	RSP_1521	hypothetical protein	4.591	8.424	5.704	5.173	5.179	4.61	2.815		6.23967	4.44425		0.712258	-0.489529	0.146601
RSP_0277	bchP	Geranylgeranyl hydrogenase	13.704	23.054	21.877	30.67	20.284	28.571	51.497		19.545	32.7555		1.6759	0.744938	0.146747
RSP_1369	RSP_1369	Short-chain dehydrogenase/reductase SDR	72.949	68.063	88.203	88.594	101.963	99.255	86.486		76.405	94.0745		1.23126	0.300137	0.146747
RSP_1976	cobT	cobaltochelatase CobT subunit	195.373	191.754	202.73	230.727	226.021	267.848	201.786		196.619	231.596		1.17789	0.236204	0.146747
RSP_1541	RSP_1541	Putative ABC transporter%2C fused inner membrane subunits	8.263	11.928	9.14	12.689	12.223	11.922	15.421		9.777	13.0638		1.33617	0.418105	0.14687
RSP_0281	bchE	anaerobic Mg-protoporphyrin IX monomethyl ester oxidative cyclase	20.176	31.123	27.469	36.657	30.543	37.696	98.821		26.256	50.9292		1.93972	0.955847	0.146924
RSP_4193	RSP_4193	hypothetical protein	554.056	527.084	528.951	624.179	605.672	665.614	638.515		536.697	633.495		1.18036	0.239225	0.14745
RSP_2402	RSP_2402	Putative TonB dependent Vitamin B12 outer membrane receptor	354.046	345.591	388.158	218.398	245.341	272.302	370.558		362.598	276.65		0.762965	-0.390312	0.147851
RSP_2024	cspA	cold-shock DNA-binding protein family	9537.01	11968.9	7139.03	13400.5	13462.8	14370.9	10011.6		9548.32	12811.5		1.34175	0.424117	0.147987
RSP_1991	RSP_1991	Putative Ornithine decarboxylase	261.487	245.728	289.966	306.668	325.534	322.474	394.694		265.727	337.342		1.26951	0.344269	0.147987
RSP_2905	ksgA	dimethyladenosine transferase	38.803	36.277	39.053	39.151	34.725	34.349	26.283		38.0443	33.627		0.88389	-0.178062	0.148143
RSP_3807	RSP_3807	hypothetical protein	27.118	30.174	30.159	42.859	42.619	44.402	27.813		29.1503	39.4232		1.35241	0.435534	0.148179
RSP_0799	RSP_0799	Zn-dependent hydrolase%2C glyoxylase	209.534	203.986	273.576	270.722	295.384	279.507	361.714		229.032	301.832		1.31786	0.398195	0.148762
RSP_0445	RSP_0445	putative HD superfamily hydrolase	147.67	147.444	143.629	139.24	128.717	151.383	113.306		146.248	133.162		0.910521	-0.135237	0.148762
RSP_2080	RSP_2080	Putative Tyrosine recombinase	4.877	6.897	4.894	4.978	3.705	3.545	3.636		5.556	3.966		0.713823	-0.486362	0.148762
RSP_0676	RSP_0676	PhnP-like protein	114.17	100.007	110.171	106.661	101.429	101.334	78.748		108.116	97.043		0.897582	-0.155884	0.148933
RSP_4271	fhuB	iron-hydroxamate transporter permease subunit	2.728	16.592	2.855	3.118	4.113	3.249	2.517		7.39167	3.24925		0.439583	-1.18579	0.149131
RSP_1507	RSP_1507	Aldehyde dehydrogenase	224.625	222.604	264.478	280.281	272.891	289.671	284.325		237.236	281.792		1.18781	0.24831	0.14936
RSP_3387	RSP_3387	TRAP-T family transporter%2C fused small and large inner membrane subunits	2.388	6.569	2.229	2.067	2.667	2.052	1.984		3.72867	2.1925		0.588012	-0.766083	0.149658
RSP_6068	RSP_6068	hypothetical protein	7.468	13.663	4.631	4.568	5.543	4.347	4.863		8.58733	4.83025		0.562485	-0.830112	0.150327
RSP_3036	RSP_3036	putative hydrolase%2C CocE/NonD family	3.251	4.157	3.272	2.463	2.815	2.862	2.768		3.56	2.727		0.766011	-0.384563	0.150435
RSP_1945	RSP_1945	Transcriptional Regulator%2C AsnC family	67.642	59.131	74.743	87.142	75.122	85.093	86.953		67.172	83.5775		1.24423	0.315255	0.150603
RSP_6030	RSP_6030	hypothetical protein	1.272	12.666	1.725	1.146	2.065	2.355	0.644		5.221	1.5525		0.297357	-1.74973	0.150603
RSP_1666	LytB	4-hydroxy-3-methylbut-2-enyl diphosphate reductase	443.836	419.574	437.299	486.487	507.539	534.33	517.495		433.57	511.463		1.17966	0.238365	0.151568
RSP_3019	RSP_3019	putative hydrolase	0.14	3.981	0.607	0.504	0.363	0.311	0.425		1.576	0.40075		0.254283	-1.97549	0.151787
RSP_2209	RSP_2209	nucleoside ABC transporter membrane protein	72.857	73.209	68.966	95.376	90.382	97.997	67.434		71.6773	87.7972		1.2249	0.292659	0.151991
RSP_1674	RSP_1674	signal peptidase I	260.741	275.972	279.739	321.906	300.764	333.446	311.432		272.151	316.887		1.16438	0.219563	0.152141
RSP_2243	hisA	1-(5-phosphoribosyl)-5-((5-phosphoribosylamino)methylideneamino) imidazole-4-carboxamide isomerase	67.138	72.899	75	74.476	59.786	69.077	53.935		71.679	64.3185		0.897313	-0.156317	0.152141
RSP_0044	tlpT	putative cytoplasmic chemoreceptor%2C TlpT	2.826	7.464	2.045	2.448	2.591	2.34	1.965		4.11167	2.336		0.568139	-0.815683	0.152141
RSP_3768	RSP_3768	hypothetical protein	119.589	110.717	101.044	106.867	98.791	107.26	72.267		110.45	96.2963		0.871854	-0.197842	0.15233
RSP_0008	RSP_0008	putative transporter%2C DME family%2C DMT superfamily	12.315	14.557	11.986	13.305	10.664	9.703	6.634		12.9527	10.0765		0.777948	-0.362255	0.152382
RSP_0568	RSP_0568	Isoleucyl-tRNA synthetase	233.043	227.847	243.667	275.739	259.302	291.667	283.61		234.852	277.579		1.18193	0.241147	0.152536
RSP_3065	RSP_3065	Putative transporter%2C Major facilitator superfamily (MFS)	2.664	7.504	2.982	3.303	2.595	2.344	1.856		4.38333	2.5245		0.575932	-0.796031	0.153126
RSP_3488	RSP_3488	hypothetical protein	0.199	7.181	0.865	0.539	0.517	1.033	0		2.74833	0.52225		0.190024	-2.39574	0.153126
RSP_4005	RSP_4005	oxidoreductase%2C NAD-binding site	4.506	12.958	4.355	5.268	4.664	3.912	3.495		7.273	4.33475		0.596006	-0.746602	0.153562
RSP_0809	RSP_0809	nitroreductase	37.83	60.331	64.949	103.05	89.807	75.872	49.559		54.37	79.572		1.46353	0.54945	0.153667
RSP_2981	RSP_2981	Putative protein-disulfide isomerase	398.841	431.11	403.395	456.008	499.284	494.552	464.87		411.115	478.678		1.16434	0.219514	0.153778
RSP_6007	RSP_6007	hypothetical protein	212.086	161.451	218.114	276.471	265.491	253.322	202.559		197.217	249.461		1.2649	0.339029	0.154275
RSP_2139	RSP_2139	hypothetical protein	887.146	801.827	847.418	958.521	1018.77	1021.54	996.906		845.464	998.934		1.18152	0.240647	0.154275
RSP_1108	truB	tRNA pseudouridine synthase B	43.35	41.324	48.745	42.652	40.338	41.075	37.584		44.473	40.4123		0.908692	-0.138137	0.154275
RSP_1096	RSP_1096	putative zinc protease	147.826	148.871	177.437	195.088	188.644	209.481	159.34		158.045	188.138		1.19041	0.251461	0.154882
RSP_0355	RSP_0355	putative serine protease	618.579	623.318	594.722	658.994	724.367	814.995	818.614		612.206	754.242		1.23201	0.30101	0.155047
RSP_2529	nuoM	NADH dehydrogenase subunit M	654.09	664.041	602.309	596.138	565.944	639.865	563.281		640.147	591.307		0.923706	-0.114495	0.155047
RSP_4236	RSP_4236	hypothetical protein	4.989	1.821	3.332	5.882	5.484	9.099	8.165		3.38067	7.1575		2.11719	1.08215	0.155151
RSP_3053	RSP_3053	putative dioxygenase/glyoxalase family protein	9.035	13.965	11.238	14.46	14.242	15.645	17.381		11.4127	15.432		1.35218	0.435289	0.15517
RSP_7500	RSP_7500	hypothetical protein	5.584	3.371	6.611	3.203	1.978	2.633	2.571		5.18867	2.59625		0.500369	-0.998935	0.15517
RSP_4331	RSP_4331	#N/A	101.675	74.641	127.427	78.568	81.758	83.404	51.503		101.248	73.8083		0.728987	-0.456035	0.155206
RSP_0658	RSP_0658	putative ATP-dependent helicase	13.532	18.586	15.071	18.867	20.848	19.907	17.615		15.7297	19.3092		1.22757	0.295804	0.155235
RSP_1335	RSP_1335	Flagellar hook-length control protein FliK	7.027	13.044	11.606	7.713	3.969	7.244	6.5		10.559	6.3565		0.601998	-0.732169	0.155235
RSP_4337	RSP_4337	#N/A	29.814	22.392	31.01	19.039	17.75	11.965	17.619		27.7387	16.5933		0.598199	-0.741302	0.155235
RSP_3462	RSP_3462	dihydropyrimidinase	32.831	36.061	41.113	31.116	30.87	33.585	33.654		36.6683	32.3062		0.881039	-0.182721	0.155617
RSP_0491	hupT	Hydrogen uptake histidine-kinase	82.008	80.693	89.466	113.871	104.223	111.702	79.06		84.0557	102.214		1.21603	0.282176	0.155725
RSP_0130	metI	ABC D-methionine uptake transporter%2C inner membrane subunit	83.782	62.897	83.036	113.991	107.557	105.601	72.976		76.5717	100.031		1.30637	0.385568	0.155727
RSP_3088	RSP_3088	two component transcriptional regulator%2C winged helix family	85.543	72.334	75.453	100.849	103.684	98.675	78.402		77.7767	95.4025		1.22662	0.29469	0.155727
RSP_0272	crtA	Spheroidene monooxygenase	53.936	71.655	57.697	78.743	72.702	78.992	138.812		61.096	92.3123		1.51094	0.595444	0.155828
RSP_1358	RSP_1358	hypothetical protein	27.933	31.361	24.359	27.932	22.341	24.402	13.346		27.8843	22.0053		0.789162	-0.341607	0.155828
RSP_0943	yhxA	putative adenosylmethionine-8-amino-7-oxononanoate aminotransferase	451.879	477.116	491.99	520.684	549.556	595.25	573.611		473.662	559.775		1.1818	0.240991	0.15641
RSP_3810	RSP_3810	hypothetical protein	247.323	297.86	231.455	286.054	313.566	362.927	342.832		258.879	326.345		1.26061	0.334117	0.157107
RSP_1464	RSP_1464	putative periplasmic thiol-disulfide interchange protein (DsbA family)	544.76	588.26	665.812	666.923	682.626	800.628	794.004		599.611	736.045		1.22754	0.295768	0.157107
RSP_2755	RSP_2755	hypothetical protein	1.412	4.785	0.438	1.273	0.262	0.747	0.409		2.21167	0.67275		0.304182	-1.71699	0.157107
RSP_1277	RSP_1277	N-acyl-D-glucosamine 2-epimerase	27.34	27.79	35.704	37.174	36.781	39.623	33.785		30.278	36.8407		1.21675	0.283033	0.157534
RSP_1452	RSP_1452	ABC peptide/nickel/opine transporter%2C inner membrane subunit	31.278	38.074	39.692	30.454	28.253	34.584	32.858		36.348	31.5373		0.867647	-0.204819	0.157534
RSP_2398	RSP_2398	ABC putrescine transporter%2C inner membrane subunit	247.641	219.17	242.927	287.862	270.996	320.154	247.777		236.579	281.697		1.19071	0.251821	0.157731
RSP_2555	RSP_2555	Coenzyme PQQ synthesis protein D (PqqD)	84.284	72.067	87.941	105.334	101.963	95.949	95.648		81.4307	99.7235		1.22464	0.292361	0.157766
RSP_1125	MltB	Membrane bound lytic murein transglycosylase B	69.642	70.784	104.346	115.931	105.131	107.326	88.936		81.5907	104.331		1.27871	0.354692	0.158013
RSP_3831	cox15	putative cytochrome oxidase assembly factor	225.674	199.473	229.07	279.303	268.112	256.788	226.025		218.072	257.557		1.18106	0.240085	0.15811
RSP_2253	RSP_2253	putative hydrolase or acyltransferase	125.769	131.91	147.925	156.612	168.868	159.575	155.24		135.201	160.074		1.18397	0.243627	0.158238
RSP_7368	RSP_7368	Transcriptional regulator%2C GntR family	23.267	28.325	25.106	18.187	23.759	22.62	22.073		25.566	21.6598		0.847209	-0.23921	0.158238
RSP_3049	moeA	Molybdenum cofactor biosynthesis protein	1.072	8.136	1.247	1.45	1.392	1.702	0.853		3.485	1.34925		0.387159	-1.369	0.158343
RSP_4109	gmd	NAD-dependent epimerase/dehydratase	61.763	58.595	40	43.013	46.891	48.567	40.237		53.4527	44.677		0.835824	-0.25873	0.158747
RSP_1753	RSP_1753	hypothetical protein	2.347	4.248	1.934	2.038	2.202	1.707	1.673		2.843	1.905		0.670067	-0.577623	0.158747
RSP_1645	RSP_1645	putative phage-related protein	4.809	10.601	4.068	4.846	4.685	3.039	3.797		6.49267	4.09175		0.630211	-0.666093	0.158747
RSP_0479	RSP_0479	elongation factor P	1047.69	1063.45	1103.1	1000.07	953.628	1008.81	1003.04		1071.42	991.387		0.925305	-0.111998	0.159097
RSP_0739	RSP_0739	Branched chain amino acid efflux pump%2C large (AzlC) subunit	89.612	72.87	98.704	123.465	116.574	105.916	91.46		87.062	109.354		1.25604	0.328888	0.159152
RSP_3893	pdhR	GntR family transcriptional regulator	99.951	100.914	103.628	94.421	94.185	99.425	90.164		101.498	94.5487		0.931536	-0.102316	0.159152
RSP_1743	RSP_1743	Recombination protein MgsA	44.404	39.808	41.33	50.525	50.585	57.388	43.165		41.8473	50.4157		1.20475	0.268739	0.159579
RSP_0868	RSP_0868	putative transcriptional regulator	82.899	91.389	114.755	100.685	85.995	72.653	62.404		96.3477	80.4343		0.834833	-0.26044	0.159688
RSP_4017	RSP_4017	transcriptional regulator%2C GntR family	12.524	19.559	15.196	15.17	13.515	12.706	7.287		15.7597	12.1695		0.772193	-0.372967	0.159711
RSP_0854	RSP_0854	ornithine cyclodeaminase	75.778	68.748	91.007	102.101	92.516	97.564	90.719		78.511	95.725		1.21926	0.286001	0.160046
RSP_1723	rplP	LSU ribosomal protein L16P	2309.68	1963.38	2286.2	2098.89	2068.24	1985.35	1859.82		2186.42	2003.08		0.916145	-0.126352	0.160046
RSP_2604	pstS	phosphate ABC transporter substrate-binding protein%2C PhoT family	126.968	148.595	130.047	145.691	163.164	186.806	233.256		135.203	182.229		1.34782	0.430624	0.160724
RSP_3566	RSP_3566	dimethylglycine dehydrogenase	3.14	4.45	3.243	2.558	2.113	3.139	2.989		3.611	2.69975		0.747646	-0.419573	0.160724
RSP_3513	RSP_3513	diguanylate cyclase with GAF sensor	99.818	95.064	110.011	125.41	113.859	135.898	109.242		101.631	121.102		1.19159	0.252885	0.160884
RSP_1756	panB	ketopantoate hydroxymethyltransferase	198.221	173.875	231.104	268.001	240.422	264.962	207.925		201.067	245.327		1.22013	0.287035	0.161354
RSP_2541	tatC	twin-arginine translocation system protein%2C TatC	277.811	248.631	249.925	320.797	282.488	353.86	283.646		258.789	310.198		1.19865	0.261412	0.161354
RSP_2433	cheY2	Chemotaxis response regulator%2C CheY2	30.007	30.551	35.744	42.448	37.076	41.393	38.803		32.1007	39.93		1.2439	0.31487	0.1615
RSP_2979	amiC	putative N-acetylmuramoyl-L-alanine amidase	23.541	26.076	25.951	24.335	25.883	21.004	19.229		25.1893	22.6128		0.897711	-0.155676	0.1615
RSP_0930	folC	Folylpolyglutamate synthetase	63.386	73.763	79.322	89.788	83.201	93.653	76.293		72.157	85.7338		1.18816	0.248724	0.161625
RSP_0230	RSP_0230	Neutral zinc metallopeptidase	55.961	51.912	55.535	49.117	48.717	50.009	49.802		54.4693	49.4113		0.907139	-0.140605	0.161689
RSP_4171	RSP_4171	hypothetical protein	88.255	77.561	90.463	112.459	96.421	106.786	94.724		85.4263	102.597		1.20101	0.264243	0.162198
RSP_2326	pbpA	peptidoglycan glycosyltransferase	78.071	71.95	71.837	69.727	65.696	75.629	60.818		73.9527	67.9675		0.919068	-0.121757	0.162242
RSP_3739	RSP_3739	2-deoxyribose-5-phosphate aldolase	98.286	95.356	92.483	75.6	73.96	86.812	92.018		95.375	82.0975		0.860786	-0.216273	0.162844
RSP_2032	RSP_2032	putative hypothetical Gifsy-1 prophage protein	6.061	5.75	6.578	9.878	8.176	9.327	10.628		6.12967	9.50225		1.55021	0.632461	0.163687
RSP_2044	RSP_2044	ATPase	364.35	399.624	352.275	353.401	319.506	384.784	318.627		372.083	344.079		0.924739	-0.112883	0.163687
RSP_3057	RSP_3057	ABC proline/glycine betaine transporter%2C ATPase subunit	9.597	13.534	13.512	11.925	8.535	10.313	8.934		12.2143	9.92675		0.812713	-0.299182	0.163722
RSP_1759	RSP_1759	hypothetical protein	37.765	32.178	31.879	45.71	37.7	47.153	57.389		33.9407	46.988		1.38442	0.469277	0.163735
RSP_2864	cbbE	Pentose-5-phosphate-3-epimerase	113.135	100.403	115.438	97.925	94.349	98.976	100.76		109.659	98.0025		0.893705	-0.162129	0.163735
RSP_2411	RSP_2411	methylase involved in ubiquinone/menaquinone biosynthesis	235.684	212.616	250.14	297.486	277.737	302.782	230.68		232.813	277.171		1.19053	0.251604	0.163846
RSP_0279	bchG	chlorophyll synthase	9.555	12.908	14.542	20.787	13.087	15.237	24.833		12.335	18.486		1.49866	0.583675	0.163956
RSP_6048	RSP_6048	hypothetical protein	6.257	7.333	6.991	10.453	10.04	10.227	8.763		6.86033	9.87075		1.43881	0.524881	0.166083
RSP_1502	RSP_1502	GAF domain protein	68.152	55.165	66.954	90.564	85.819	77.21	63.976		63.4237	79.3922		1.25178	0.323977	0.166089
RSP_1473	RSP_1473	hypothetical protein	9.644	12.52	9.916	15.788	17.143	13.727	15.427		10.6933	15.5213		1.45149	0.537533	0.166706
RSP_1556	puc2B	light-harvesting complex%2C beta subunit	68.388	80.956	68.311	87.843	97.481	97.753	80.933		72.5517	91.0025		1.25431	0.326897	0.166706
RSP_0760	mucS	transcriptional regulator%2C MarR family	146.358	133.454	161.314	182.024	164.747	184.291	178.428		147.042	177.373		1.20627	0.270554	0.166706
RSP_0440	sufB	Iron-regulated ABC transporter membrane component SufB	658.665	671.181	751.492	810.487	760.35	888.617	837.764		693.779	824.304		1.18814	0.248701	0.166706
RSP_2633	ccmF	Cytochrome c maturation protein%2C CcmF	206.021	187.363	204.674	226.024	228.288	249.321	236.96		199.353	235.148		1.17956	0.238248	0.166706
RSP_1689	RSP_1689	hypothetical protein	1.717	3.583	2.36	2.063	1.041	0.933	1.507		2.55333	1.386		0.54282	-0.881455	0.166706
RSP_2832	RSP_2832	putative conserved flavoprotein	44.363	43.227	49.278	43.243	46.496	41.354	33.343		45.6227	41.109		0.901065	-0.150296	0.166838
RSP_0412	RSP_0412	putative phosphatase	116.619	97.194	132.187	157.826	150.421	137.683	125.046		115.333	142.744		1.23766	0.307621	0.166899
RSP_1275	RSP_1275	Crp-Fnr family transciptional regulator	30.715	29.379	26.232	37.11	35.483	42.531	28.312		28.7753	35.859		1.24617	0.317503	0.167519
RSP_6153	RSP_6153	putative nucleotide kinase	117.071	109.871	124.912	145.426	150.201	134.174	128.442		117.285	139.561		1.18993	0.250879	0.167519
RSP_1105	DapB	4-hydroxy-tetrahydrodipicolinate reductase	64.923	74.641	87.919	75.763	63.59	70.47	59.16		75.8277	67.2458		0.886823	-0.173281	0.167519
RSP_3303	mcpG	Putative methyl accepting chemotaxis protein%2C McpG	3.647	8.706	2.873	4.083	3.056	3.051	2.205		5.07533	3.09875		0.610551	-0.711816	0.167519
RSP_3306	RSP_3306	Protein of unknown function (DUF1311)	9.754	10.127	9.188	12.942	12.431	14.454	13.611		9.68967	13.3595		1.37874	0.463347	0.167642
RSP_3883	RSP_3883	ABC di/oligopeptide transporter%2C ATPase subunit	5.477	7.838	5.944	5.607	4.462	4.952	4.514		6.41967	4.88375		0.760748	-0.394509	0.167772
RSP_2826	cobI	precorrin-2 C20-methyltransferase	76.686	63.856	90.338	60.218	61.736	68.905	69.621		76.96	65.12		0.846154	-0.241008	0.16798
RSP_2966	uvrA	excinuclease ABC subunit A	75.358	80.515	78.992	84.877	89.179	103.252	101.77		78.2883	94.7695		1.21052	0.275625	0.168261
RSP_0876	RSP_0876	condensin subunit Smc	47.616	51.963	55.206	64.871	59.828	67.402	50.619		51.595	60.68		1.17608	0.23399	0.168261
RSP_7568	RSP_7568	hypothetical protein	77.049	53.535	45.933	81.202	91.625	108.546	71.461		58.839	88.2085		1.49915	0.584145	0.16832
RSP_1643	RSP_1643	hypothetical protein	1.676	9.01	0.404	1.511	0	1.242	0.755		3.69667	0.877		0.237241	-2.07558	0.168471
RSP_2266	rluB	Pseudouridine synthase%2C (predicted)	85.571	80.301	87.704	99.273	95.893	107.058	93.831		84.5253	99.0138		1.17141	0.228245	0.168962
RSP_0056	fliI	FliI%2C Flagellum-specific ATPase	0.781	5.257	0.848	0.704	1.107	1.263	0.504		2.29533	0.8945		0.389704	-1.35955	0.168962
RSP_2877	coxL	Putative carbon monoxide dehydrogenase large chain	103.881	112.14	106.483	111.73	133.283	156.471	257.52		107.501	164.751		1.53255	0.615933	0.169294
RSP_0423	RSP_0423	Aldo/keto reductase	78.813	78.986	88.096	99.506	90.476	103.617	93.535		81.965	96.7835		1.18079	0.239753	0.169294
RSP_3498	RSP_3498	Antifreeze protein%2C type I	2.002	11.645	2.929	3.022	2.431	3.322	2.205		5.52533	2.745		0.496803	-1.00926	0.169294
RSP_2347	RSP_2347	hypothetical protein	188.416	159.557	226.004	189.022	172.541	163.978	106.621		191.326	158.04		0.826029	-0.275736	0.169677
RSP_1564	RSP_1564	Putative transmembrane transport protein	128.744	114.877	143.42	163.608	153.974	162.247	134.346		129.014	153.544		1.19014	0.251126	0.169988
RSP_3590	RSP_3590	30S ribosomal protein S1	3646.3	3917.18	3484.73	3249.83	3249.52	3520.37	3297.98		3682.73	3329.43		0.904064	-0.145504	0.170641
RSP_0552	RSP_0552	putative multidrug transporter%2C SMR family%2C DMT Superfamily	203.18	154.519	184.261	160.525	169.612	171.403	137.599		180.653	159.785		0.884483	-0.177094	0.170798
RSP_2551	exoO	Glycosyl transferase%2C family 2	84.45	83.435	93.302	87.078	85.443	80.999	66.372		87.0623	79.973		0.918572	-0.122536	0.171341
RSP_2081	RSP_2081	putative acetyltransferase%2C GNAT family	36.682	30.046	44.816	31.082	30.724	31.486	31.273		37.1813	31.1412		0.837551	-0.255752	0.171483
RSP_0266	crtD	Methoxyneurosporene dehydrogenase	5.584	10.895	5.922	6.464	5.192	4.466	5.399		7.467	5.38025		0.720537	-0.472856	0.172606
RSP_1859	ppdK	pyruvate phosphate dikinase	53.081	51.062	55.076	64.797	64.569	66.903	52.349		53.073	62.1545		1.17111	0.227881	0.17268
RSP_1084	RSP_1084	putative glycosyl transferase%2C group 1 family protein	9.224	12.501	8.497	8.176	9.767	7.638	7.146		10.074	8.18175		0.812165	-0.300155	0.17268
RSP_0058	fliK	FliK%2C flagellar hook-length control protein	1.439	7.464	1.122	1.702	1.869	1.499	0.865		3.34167	1.48375		0.444015	-1.17132	0.17268
RSP_0055	fliH	flagellar protein FliH	0.458	5.428	0.869	0.722	1.041	0.933	0.348		2.25167	0.761		0.337972	-1.56502	0.17268
RSP_0324	norC	nitric oxide reductase%2C NorC subunit apoprotein	0.834	2.57	0.679	0.376	0.541	0.154	0.845		1.361	0.479		0.351947	-1.50657	0.172789
RSP_6002	RSP_6002	hypothetical protein	363.698	323.802	277.823	272.603	313.125	272.115	269.852		321.774	281.924		0.876154	-0.190744	0.17292
RSP_4278	yeaM	AraC family transcriptional regulator	36.657	32.316	38.377	42.505	50.678	42.705	39.167		35.7833	43.7637		1.22302	0.290449	0.173134
RSP_2828	cobW	Cobalamin synthesis protein CobW	306.613	271.727	358.24	211.722	232.042	251.503	312.561		312.193	251.957		0.807054	-0.309262	0.173134
RSP_4104	RSP_4104	hypothetical protein	0.328	7.153	0	0	0.213	0.364	0.83		2.49367	0.35175		0.141057	-2.82565	0.173344
RSP_1595	RSP_1595	thymidine phosphorylase	87.916	82.584	100.509	114.463	114.761	128.94	85.557		90.3363	110.93		1.22797	0.296275	0.173346
RSP_1585	cheW2	Chemotaxis protein%2C CheW2	25.906	23.302	22.284	17.3	22.434	23.175	15.164		23.8307	19.5183		0.819039	-0.287996	0.173346
RSP_2526	nuoK	NADH dehydrogenase subunit K	734.318	658.887	666.036	650.326	654.866	695.861	531.378		686.414	633.108		0.922341	-0.116627	0.173525
RSP_0625	RSP_0625	Putative Maf-like protein	184.748	196.928	238.736	209.628	178.766	198.378	152.806		206.804	184.894		0.894057	-0.161562	0.174141
RSP_6069	RSP_6069	hypothetical protein	1.085	5.605	1.309	1.413	0.626	0.893	1.466		2.66633	1.0995		0.412364	-1.27801	0.174648
RSP_1353	RSP_1353	Calcineurin-like phosphoesterase	144.843	131.661	142.222	166.742	169.38	167.139	151.181		139.575	163.611		1.1722	0.229221	0.174728
RSP_1788	fruA	PTS system protein D-fructose-specific IICB componenst (F1P-forming)%2C Frc family	21.683	24.778	24.238	23.497	23.319	21.554	17.475		23.5663	21.4612		0.910674	-0.134993	0.174827
RSP_0280	bchJ	Bacteriochlorophyll synthase%2C 23 kDa subunit (bchJ)	10.186	17.02	18.645	20.97	19.353	20.051	47.747		15.2837	27.0302		1.76857	0.822584	0.175854
RSP_2739	RSP_2739	protein of unknown function DUF395	114.416	133.003	148.523	187.586	161.233	158.446	132.534		131.981	159.95		1.21192	0.277292	0.175882
RSP_3867	RSP_3867	carboxymuconolactonedecarboxylase/alkylhydroperoxidase	5.21	9.688	4.524	4.509	4.061	2.471	4.223		6.474	3.816		0.589435	-0.762596	0.176084
RSP_2613	plsX	phosphate:acyl-(acyl carrier protein) acyltransferase	441.269	380.889	429.57	431.312	381.574	396.708	328.795		417.243	384.597		0.921759	-0.117538	0.176189
RSP_0627	RSP_0627	Putative amidohydrolase	42.68	41.104	52.286	39.643	44.659	41.923	23.912		45.3567	37.5343		0.827535	-0.273107	0.176194
RSP_7172	RSP_7172	putative transcriptional regulators containing the CopG/Arc/MetJ DNA-binding domain	66.875	66.079	69.065	78.857	89.573	76.467	77.831		67.3397	80.682		1.19813	0.26079	0.177613
RSP_3054	RSP_3054	putative esterase	1.069	10.87	1.161	1.928	1.191	1.132	1.702		4.36667	1.48825		0.340821	-1.55292	0.177613
RSP_3991	RSP_3991	hypothetical protein	15.828	23.446	22.101	19.526	19.357	16.665	11.722		20.4583	16.8175		0.822037	-0.282725	0.178704
RSP_1861	RSP_1861	putative dihydroneopterin aldolase	69.215	75.881	96.907	103.119	96.018	104.424	88.975		80.6677	98.134		1.21652	0.282763	0.179056
RSP_3856	RSP_3856	hypothetical protein	97.072	93.914	83.385	89.111	92.889	78.381	62.418		91.457	80.6997		0.882379	-0.180529	0.179056
RSP_0519	RSP_0519	NAD-dependent epimerase/dehydratase	8.183	11.357	8.222	7.125	8.686	7.865	7.675		9.254	7.83775		0.846958	-0.239638	0.179056
RSP_2761	RSP_2761	putative P2-like prophage tail protein X	23.603	22.785	18.426	19.786	15.599	14.113	13.844		21.6047	15.8355		0.732967	-0.448181	0.179056
RSP_0033	RSP_0033	hypothetical protein	0.279	7.42	0.303	0.755	0.726	0.69	0.566		2.66733	0.68425		0.25653	-1.9628	0.179056
RSP_6186	RSP_6186	hypothetical protein	0	11.835	0.615	1.022	1.105	0.63	0		4.15	0.68925		0.166084	-2.59001	0.179056
RSP_3490	RSP_3490	hypothetical protein	1.685	11.154	2.595	3.533	2.494	2.294	1.191		5.14467	2.378		0.462226	-1.11333	0.179699
RSP_0927	lyrS	transcriptional regulator%2C LysR family	55.334	65.941	66.049	74.593	79.863	80.375	62.287		62.4413	74.2795		1.18959	0.250463	0.180009
RSP_4006	RSP_4006	Short-chain dehydrogenase/reductase SDR	3.34	12.43	2.091	3.011	3.337	2.379	2.733		5.95367	2.865		0.481216	-1.05524	0.18024
RSP_3216	RSP_3216	putative DNA repair exonuclease	126.183	114.223	119.993	147.141	145.174	148.084	121.824		120.133	140.556		1.17	0.22651	0.180516
RSP_3502	RSP_3502	monosaccharide ABC transporter membrane protein%2C CUT2 family	14.008	16.124	16.419	14.986	11.645	15.084	7.285		15.517	12.25		0.789457	-0.341068	0.180516
RSP_0437	SufC	ABC transporter ATP-binding protein	483.879	467.316	577.811	608.031	565.52	632.885	643.702		509.669	612.534		1.20183	0.265231	0.180579
RSP_2649	RSP_2649	Putative Zn-dependent protease	76.547	60.886	79.349	101.222	97.646	89.4	72.397		72.2607	90.1663		1.24779	0.319377	0.1808
RSP_2186	PccR	ScfR family transcriptional regulator	25.408	28.628	25.358	33.899	34.774	33.411	25.258		26.4647	31.8355		1.20294	0.266569	0.181604
RSP_2201	RSP_2201	transcriptional regulator%2C MerR family	162.31	154.688	202.245	228.091	217.592	223.993	173.723		173.081	210.85		1.21821	0.284768	0.181933
RSP_2886	glgC1	glucose-1-phosphate adenylyltransferase	248.129	248.427	242.554	275.889	277.669	304.775	314.39		246.37	293.181		1.19	0.250964	0.181933
RSP_4274	fecR	FecR protein	33.795	41.615	40.041	40.943	32.452	35.514	24.231		38.4837	33.285		0.864912	-0.209374	0.181933
RSP_6031	RSP_6031	hypothetical protein	0.276	3.143	1.198	0.498	0.359	0.818	0.28		1.539	0.48875		0.317576	-1.65482	0.181933
RSP_6070	RSP_6070	hypothetical protein	163.134	167.256	168.339	179.205	211.486	201.766	217.648		166.243	202.526		1.21825	0.284815	0.182084
RSP_1278	cbbZ	phosphoglycolate phosphatase	44.691	44.444	51.311	54.671	56.559	60.582	49.498		46.8153	55.3275		1.18182	0.241016	0.182935
RSP_2200	RSP_2200	transcriptional regulator%2C MerR family	346.894	402.155	352.166	390.972	455.863	511.214	1358.15		367.072	679.051		1.84991	0.887457	0.182956
RSP_0409	RSP_0409	hypothetical protein	6.162	11.901	7.166	12.499	13.436	12.719	9.699		8.40967	12.0883		1.43742	0.523485	0.182956
RSP_3169	RSP_3169	FAA-hydrolase-family protein	111.161	109.046	142.779	159.515	147.024	161.42	122.194		120.995	147.538		1.21937	0.286138	0.182956
RSP_4238	traG	TraG	13.812	11.895	13.007	14.323	15.927	16.755	15.226		12.9047	15.5577		1.20559	0.269741	0.182956
RSP_1687	hbdA	3-hydroxyacyl-CoA dehydrogenase	263.298	283.532	280.732	308.592	311.633	337.222	336.952		275.854	323.6		1.17308	0.230306	0.182956
RSP_7387	RSP_7387	replication initiator RepC	80.235	80.922	84.544	81.885	73.866	82.361	67.001		81.9003	76.2783		0.931355	-0.102598	0.182956
RSP_3284	iolD	3D-(3%2C5/4)-trihydroxycyclohexane-1%2C2-dione acylhydrolase (decyclizing)	5.987	9.855	5.943	6.412	6.315	5.308	4.977		7.26167	5.753		0.792242	-0.335986	0.182956
RSP_2019	RSP_2019	Protein of unknown function (DUF3478)	0.625	8.502	0.226	0	0.812	1.081	0.633		3.11767	0.6315		0.202555	-2.30361	0.18304
RSP_1626	RSP_1626	hypothetical protein	1.282	4.202	0.886	1.261	1.211	0.518	0.827		2.12333	0.95425		0.449411	-1.15389	0.183183
RSP_6243	RSP_6243	putative endonuclease	0	1.659	0	0.175	0	0	0		0.553	0.04375		0.0791139	-3.65992	0.183183
RSP_3983	kaiB2	circadian clock KaiB-like protein	121.687	104.497	110.816	91.105	91.296	108.037	103.087		112.333	98.3812		0.875797	-0.191331	0.183205
RSP_4051	RSP_4051	hypothetical protein	102.704	91.714	81.81	89.872	84.206	87.824	57.847		92.076	79.9372		0.868166	-0.203957	0.183329
RSP_6245	RSP_6245	phage protein%2C HK97 gp10 family	0.406	3.082	0.22	0.549	0	0.15	0.411		1.236	0.2775		0.224515	-2.15512	0.183517
RSP_2589	RSP_2589	Zn-dependent hydrolase%2C glyoxylase	12.661	18.188	7.95	6.767	6.343	5.963	12.918		12.933	7.99775		0.618399	-0.693391	0.183921
RSP_3931	RSP_3931	hypothetical protein	6.965	36.709	9.519	8.837	12.063	7.645	7.317		17.731	8.9655		0.50564	-0.983818	0.183921
RSP_0839	RSP_0839	putative secreted periplasmic protein	233.424	231.524	237.413	272.578	261.074	285.816	286.162		234.12	276.408		1.18062	0.239547	0.184559
RSP_0195	RSP_0195	NADH-ubiquinone oxidoreductase	749.256	840.275	812.632	885.653	927.136	1010.85	863.638		800.721	921.819		1.15124	0.203185	0.184559
RSP_1933	RSP_1933	Outer membrane protein%2C OmpA/MotB family	3.945	8.591	4.671	6.951	8.56	9.367	8.675		5.73567	8.38825		1.46247	0.548409	0.18458
RSP_1702	rplA	LSU ribosomal protein L1P	1321.77	1305.73	1390.85	1338.95	1235.67	1248.33	1206.75		1339.45	1257.43		0.93876	-0.0911712	0.18458
RSP_3871	modA	ABC molybdate transporter%2C periplasmic binding protein ModA	50.305	53.372	57.366	53.895	51.296	51.136	42.1		53.681	49.6067		0.924103	-0.113875	0.184877
RSP_2459	RSP_2459	ABC transporter%2C inner membrane subunit	142.04	126.746	124.583	135.228	118.408	124.895	92.838		131.123	117.842		0.898715	-0.154064	0.184903
RSP_3195	rnfD	RnfD protein	0.867	3.866	0.847	1.016	0.676	0.707	0.966		1.86	0.84125		0.452285	-1.1447	0.184903
RSP_2166	putA	delta-1-pyrroline-5-carboxylate dehydrogenase%3B L-proline dehydrogenase	13.973	15.592	14.94	17.575	18.183	17.382	15.941		14.835	17.2703		1.16416	0.219284	0.184922
RSP_1030	RSP_1030	putative pfkB family carbohydrate kinase	87.091	81.541	89.259	84.944	82.87	83.97	62.32		85.9637	78.526		0.913479	-0.130557	0.184978
RSP_2962	RSP_2962	methylmalonate-semialdehyde dehydrogenase (acylating)	156.032	178.361	170.915	190.772	196.546	197.031	212.466		168.436	199.204		1.18267	0.242044	0.185257
RSP_4345	RSP_4345	#N/A	202.672	139.727	230.892	195.198	145.529	143.635	110.952		191.097	148.828		0.778811	-0.360654	0.185257
RSP_2924	RSP_2924	ABC transporter ATP-binding protein	145.537	155.459	136.23	132.076	124.203	142.137	132.783		145.742	132.8		0.911198	-0.134164	0.18526
RSP_3758	RSP_3758	Cytosine-specific DNA methylase	125.883	119.627	129.93	142.562	145.839	166.845	130.547		125.147	146.448		1.17021	0.226771	0.185578
RSP_2242	hisF	imidazole glycerol phosphate synthase subunit HisF	173.461	168.794	188.125	213.459	210.35	214.905	180.878		176.793	204.898		1.15897	0.212842	0.185578
RSP_3839	rkpS	ABC polysaccharide export transporter%2C ATPase subunit	41.119	37.375	43.256	39.762	39.835	37.529	26.646		40.5833	35.943		0.885659	-0.175177	0.185578
RSP_0926	RSP_0926	OmpA/MotB family protein	30.965	29.76	31.63	31.838	27.866	28.266	17.94		30.785	26.4775		0.860078	-0.217461	0.185578
RSP_2008	argD	acetylornithine transaminase	310.554	273.708	330.981	384.315	352.763	384.262	312.272		305.081	358.403		1.17478	0.23239	0.185705
RSP_0406	RSP_0406	periplasmic sensor diguanylate cyclase (GGDEF)	75.24	67.949	84.31	101.176	88.454	97.557	77.325		75.833	91.128		1.20169	0.265069	0.186127
RSP_4122	RSP_4122	hypothetical protein	2.028	3.085	1.404	1.419	1.862	1.477	1.275		2.17233	1.50825		0.6943	-0.52637	0.186127
RSP_3611	RSP_3611	protein of unknown function (DUF1937)	0.342	5.355	1.114	0.617	0.889	0.76	0.866		2.27033	0.783		0.344883	-1.53582	0.186127
RSP_4035	RSP_4035	carbohydrate ABC transporter membrane protein 2%2C CUT1 family	14.516	17.076	12.225	9.318	11.766	13.164	12.471		14.6057	11.6797		0.799673	-0.322519	0.186608
RSP_1332	RSP_1332	H+-transporting two-sector ATPase%2C alpha/beta subunit	4.681	11.068	5.237	4.804	4.958	5.336	4.45		6.99533	4.887		0.698609	-0.517444	0.186608
RSP_2930	RSP_2930	hypothetical protein	0.908	5.024	1.642	1.5	0.197	0.897	1.226		2.52467	0.955		0.378268	-1.40252	0.187018
RSP_3238	RSP_3238	hypothetical protein	176.25	186.283	203.328	214.728	217.235	222.61	231.967		188.62	221.635		1.17503	0.232701	0.187263
RSP_3655	RSP_3655	5-dehydro-4-deoxyglucarate dehydratase	12.505	12.555	11.423	9.958	10.964	11.427	9.396		12.161	10.4363		0.858174	-0.220658	0.187307
RSP_1648	RSP_1648	phage portal protein%2C HK97 family	2.381	8.117	2.745	2.683	2.609	3.252	1.432		4.41433	2.494		0.564978	-0.823734	0.187307
RSP_1570	purK	5-(carboxyamino)imidazole ribonucleotide synthase	115.335	116.2	133.311	116.316	112.219	123.95	98.827		121.615	112.828		0.927745	-0.1082	0.187514
RSP_0642	RSP_0642	putative transporter%2C RhaT family%2C DMT superfamily	6.494	9.099	7.048	7.025	6.748	4.96	3.947		7.547	5.67		0.751292	-0.412555	0.18761
RSP_4068	RSP_4068	hypothetical protein	5.84	7.849	4.402	7.166	10.114	8.894	12.49		6.03033	9.666		1.6029	0.680681	0.18778
RSP_0666	RSP_0666	putative cell cycle protein	11.887	21.543	14.721	14.976	13.857	12.985	7.951		16.0503	12.4422		0.775202	-0.367356	0.188003
RSP_2474	RSP_2474	phage conserved hypothetical protein	1.455	3.969	0.987	0.82	0	0.674	1.29		2.137	0.696		0.32569	-1.61843	0.188003
RSP_4062	RSP_4062	hypothetical protein	46.466	55.498	55.252	60.081	65.647	61.585	63.953		52.4053	62.8165		1.19867	0.26143	0.188027
RSP_3331	RSP_3331	Cupin domain containing protein	3.249	8.668	4.628	3.295	4.484	2.708	2.468		5.515	3.23875		0.587262	-0.767924	0.188027
RSP_6111	ureC	Urea amidohydrolase (urease) alpha subunit	25.497	26.97	32.475	35.303	30.318	36.922	35.02		28.314	34.3907		1.21462	0.280505	0.188814
RSP_3368	RSP_3368	periplasmic sensor diguanylate cyclase	54.931	58.491	69.553	82.407	69.959	81.664	60.867		60.9917	73.7242		1.20876	0.273527	0.188814
RSP_2052	RSP_2052	N6 adenine-specific DNA methyltransferase%2C D12 class	1.521	1.887	0.635	0.738	0.76	0.867	0.237		1.34767	0.6505		0.482686	-1.05084	0.1893
RSP_3111	RSP_3111	Putative Glutathione S-transferase	6.888	8.457	9.968	10.837	10	13.21	12.315		8.43767	11.5905		1.37366	0.458027	0.189327
RSP_0938	RSP_0938	hypothetical protein	17.806	18.464	18.876	22.399	26.356	26.692	27.688		18.382	25.7838		1.40266	0.488168	0.189908
RSP_4162	RSP_4162	hypothetical protein	68.895	72.508	88.093	57.182	61.397	65.09	75.09		76.4987	64.6898		0.845632	-0.241897	0.189923
RSP_3622	RSP_3622	Protein of unknown function (DUF982)	8.338	11.228	8.174	4.85	4.892	7.175	7.358		9.24667	6.06875		0.656318	-0.607534	0.189923
RSP_7280	RSP_7280	SpoVT/AbrB-like cell growth regulatory protein	104.35	108.818	131.679	195.616	144.69	150.028	106.555		114.949	149.222		1.29816	0.376469	0.190184
RSP_3327	RSP_3327	putative Rhomboid family membrane protein	85.972	81.969	90.513	92.079	104.242	111.075	112.169		86.1513	104.891		1.21752	0.283949	0.190184
RSP_1274	RSP_1274	two-component response regulator	229.62	229.34	256.168	263.227	271.77	299.929	297.453		238.376	283.095		1.1876	0.248046	0.190184
RSP_3456	RSP_3456	Putative dihydrodipicolinate synthase	37.582	41.064	40.677	36.911	36.91	37.202	36.113		39.7743	36.784		0.924818	-0.112759	0.190184
RSP_3455	RSP_3455	D-alanine aminotransferase	31.031	33.301	33.797	32.141	27.729	31.878	28.315		32.7097	30.0157		0.917642	-0.123997	0.190184
RSP_2610	RSP_2610	trancriptional regulator%2C MerR family	229.223	222.546	277.969	245.587	232.373	227.468	170.945		243.246	219.093		0.900706	-0.150871	0.190184
RSP_0508	hypC	Hydrogenase maturation protein HypC	13.302	20.93	19.719	14.332	13.486	12.26	13.147		17.9837	13.3063		0.739908	-0.434583	0.190184
RSP_0524	RSP_0524	Ku protein	5.754	11.475	4.461	5.082	5.034	4.437	4.64		7.23	4.79825		0.663658	-0.591487	0.190184
RSP_2473	RSP_2473	phage major tail protein%2C TP901-1 family	0.912	4.976	0.99	0.617	0.592	0.845	1.386		2.29267	0.86		0.375109	-1.41462	0.190184
RSP_3043	RSP_3043	hypothetical protein	0.833	3.475	0.361	0.6	0.433	0.864	0.337		1.55633	0.5585		0.358856	-1.47852	0.190184
RSP_1267	kdpC	Potassium-transporting P-type ATPase C chain%2C kdpC	19.796	20.546	24.423	31.728	24.615	28.457	23.312		21.5883	27.028		1.25197	0.324203	0.191144
RSP_0895	RSP_0895	phosphodiesterase	105.801	127.79	127.851	132.254	152.223	148.069	139.316		120.481	142.965		1.18663	0.246865	0.191144
RSP_1609	RSP_1609	Putative altronate dehydrogenase	13.892	15.782	16.659	14.688	14.369	14.359	12.162		15.4443	13.8945		0.89965	-0.152564	0.191148
RSP_1772	accA	acetyl-CoA carboxylase carboxyl transferase subunit alpha	358.57	357.995	403.037	429.566	418.243	449.514	432.608		373.201	432.483		1.15885	0.212691	0.191333
RSP_3901	virC1	virC1 gene%2C ATPase	107.043	103.748	136.394	108.268	103.633	110.348	95.435		115.728	104.421		0.902294	-0.14833	0.191333
RSP_0458	RSP_0458	Protein of unknown function (DUF2384)	35.093	33.723	42.756	45.313	51.466	47.306	39.223		37.1907	45.827		1.23222	0.301257	0.192019
RSP_2066	RSP_2066	phage head-tail adaptor%2C putative%2C SPP1 family	1.985	8.876	1.539	1.789	2.946	1.26	0.574		4.13333	1.64225		0.397319	-1.33163	0.192061
RSP_0045	slp	Slp	1.448	5.372	1.429	1.425	1.71	0.976	1.334		2.74967	1.36125		0.49506	-1.01432	0.192316
RSP_0650	RSP_0650	putative transglycosylase	583.772	560.942	603.718	567.436	564.455	586.021	493.442		582.811	552.839		0.948573	-0.0761692	0.192384
RSP_3878	flaA	flagellin	1.786	7.623	0.484	1.107	2.029	1.075	0.791		3.29767	1.2505		0.379208	-1.39894	0.192451
RSP_2251	RSP_2251	3-oxoadipate enol-lactonase	54.805	49.723	56.493	61.706	62.795	70.661	58.674		53.6737	63.459		1.18231	0.24161	0.192861
RSP_0481	RSP_0481	2-deoxy-D-gluconate 3-dehydrogenase	23.928	33.681	31.333	25.558	23.649	26.208	26.876		29.6473	25.5727		0.862565	-0.213295	0.192861
RSP_1578	RSP_1578	uncharacterized protein%2C YfiH family	173.779	170.098	223.985	270.154	235.665	255.468	178.34		189.287	234.907		1.24101	0.31151	0.19298
RSP_3476	RSP_3476	hypothetical protein	35.69	34.944	41.788	49.928	51.498	40.838	40.254		37.474	45.6295		1.21763	0.284077	0.19298
RSP_2135	RSP_2135	hypothetical protein	35.724	34.698	32.309	32.206	29.831	26.468	22.835		34.2437	27.835		0.812851	-0.298937	0.19298
RSP_4335	RSP_4335	#N/A	75.53	60.907	58.748	52.204	47.42	28.913	51.012		65.0617	44.8873		0.689919	-0.535502	0.19298
RSP_3632	RSP_3632	hypothetical protein	1.188	5.352	3.867	1.338	1.157	2.42	1.504		3.469	1.60475		0.462597	-1.11217	0.19298
RSP_3021	RSP_3021	putative catechol 2%2C3-dioxygenase	2.064	3.132	1.344	1.86	0.938	1.3	0.941		2.18	1.25975		0.577867	-0.791191	0.193129
RSP_1755	RSP_1755	putative enzyme of the cupin superfamily	72.88	66.784	75.502	95.319	94.667	87.338	69.359		71.722	86.6707		1.20843	0.273129	0.194367
RSP_1822	RSP_1822	NH(3)-dependent NAD(+) synthetase	0.672	3.131	0.531	0.661	0.873	0.679	0.371		1.44467	0.646		0.447162	-1.16113	0.194464
RSP_7622	RSP_7622	hypothetical protein	5.982	12.091	7.339	4.69	5.068	5.203	6.587		8.47067	5.387		0.635959	-0.652993	0.194573
RSP_0720	pssA	CDP-alcohol phosphatidyltransferase	128.442	145.276	137.039	151.547	152.715	180.377	167.967		136.919	163.151		1.19159	0.25289	0.194781
RSP_2303	RSP_2303	hypothetical protein	70.911	68.631	67.424	84.931	77.245	86.91	73.91		68.9887	80.749		1.17047	0.227085	0.194781
RSP_3296	RSP_3296	ABC transporter ATP-binding protein	169.186	169.764	173.294	196.403	186.015	217.718	198.34		170.748	199.619		1.16909	0.22538	0.194781
RSP_3675	RSP_3675	Esterase/lipase/thioesterase	8.845	15.026	12.055	10.106	10.687	9.296	8.648		11.9753	9.68425		0.808683	-0.306354	0.194781
RSP_3440	RSP_3440	Putative short chain dehydrogenase	4.805	12.763	5.997	5.414	5.305	5.162	4.989		7.855	5.2175		0.664227	-0.590253	0.194781
RSP_2405	RSP_2405	ABC cobalamin/Fe3+-siderophore transporter%2C ATPase subunit	46.767	54.36	60.147	51.657	52.605	50.165	32.772		53.758	46.7997		0.870563	-0.199979	0.195213
RSP_3414	RSP_3414	ABC Fe+3-siderophore transporter%2C inner membrane subunit	3.809	9.809	3.445	3.843	2.945	4.301	3.124		5.68767	3.55325		0.624729	-0.678698	0.195213
RSP_0449	RSP_0449	putative glutamine amidotransferase	137.521	121.904	126.698	150.424	161.511	160.933	133.667		128.708	151.634		1.17813	0.236493	0.195306
RSP_0654	RSP_0654	putative transporter%2C DMT superfamily	216.361	206.048	240.887	277.838	256.839	275.742	220.347		221.099	257.692		1.1655	0.220955	0.195954
RSP_0059	fliL	flagellar biosynthesis protein%2C FliL	3.46	3.752	1.967	2.08	0.856	2.564	1.168		3.05967	1.667		0.544831	-0.87612	0.195954
RSP_0682	hemF	coproporphyrinogen oxidase	244.222	229.75	259.092	284.981	270.054	297.934	291.202		244.355	286.043		1.1706	0.227254	0.196024
RSP_4031	RSP_4031	tartrate dehydrogenase	5.633	10.009	4.561	4.675	5.342	5.034	4.257		6.73433	4.827		0.716775	-0.480408	0.196047
RSP_2899	RSP_2899	leucyl aminopeptidase	434.04	435.292	458.732	510.46	485.459	539.534	499.907		442.688	508.84		1.14943	0.200922	0.196251
RSP_3333	RSP_3333	putative effector of murein hydrolase LrgA	7.734	7.085	7.236	10.579	9.354	12.054	11.888		7.35167	10.9688		1.49201	0.577256	0.196808
RSP_2647	RSP_2647	SAM-dependent methyltransferase	78.399	72.121	89.046	83.9	72.388	73.417	55.895		79.8553	71.4		0.894117	-0.161465	0.197052
RSP_0304	ureE	urease accessory protein UreE	76.011	74.396	83.803	95.348	92.257	90.211	87.111		78.07	91.2318		1.16859	0.224768	0.197536
RSP_3407	serA	D-isomer specific 2-hydroxyacid dehydrogenase%2C NAD binding subunit	10.226	12.903	8.943	8.324	9.543	7.429	9.052		10.6907	8.587		0.803224	-0.316126	0.197536
RSP_3350	RSP_3350	Lipocalin-related protein	41.871	42.725	47.995	46.797	33.596	40.604	19.606		44.197	35.1508		0.79532	-0.330393	0.197536
RSP_0521	RSP_0521	putative Zn-containing dehydrogenase	1.418	5.021	0.718	0.767	0.982	1.19	1.34		2.38567	1.06975		0.448407	-1.15712	0.197536
RSP_2544	RSP_2544	Protein-L-isoaspartate O-methyltransferase	203.559	178.188	172.952	168.812	182.841	175.94	150.428		184.9	169.505		0.916742	-0.125413	0.19777
RSP_1247	RSP_1247	monosaccharide ABC transporter ATP-binding protein%2C CUT2 family	27.002	30.752	29.852	28.882	25.263	30.126	23.338		29.202	26.9023		0.921247	-0.11834	0.19789
RSP_0339	RSP_0339	methyltransferase family protein	8.779	13.2	8.09	6.72	8.391	5.891	7.887		10.023	7.22225		0.720568	-0.472794	0.19789
RSP_6258	RSP_6258	hypothetical protein	12.484	30.843	10.585	14.538	14.189	9.635	8.564		17.9707	11.7315		0.652814	-0.615256	0.199372
RSP_3096	RSP_3096	hypothetical protein	2.139	4.928	0.663	1.102	1.984	0.226	0.31		2.57667	0.9055		0.351423	-1.50872	0.199989
RSP_3951	gtpB	amino acid ABC transporter substrate-binding protein%2C PAAT family	27.103	23.906	31.846	24.434	21.676	23.317	25.756		27.6183	23.7957		0.861593	-0.214922	0.200467
RSP_0363	RSP_0363	thiamine diphosphokinase	77.934	66.76	78.426	69.407	72.459	67.85	62.671		74.3733	68.0968		0.915607	-0.127199	0.200522
RSP_4342	rnpB	#N/A	100838	78057	72306.7	79127.7	79698.7	57582	61342.6		83733.9	69437.7		0.829267	-0.270092	0.200819
RSP_0602	RSP_0602	adenosylcobinamide kinase/adenosylcobinamide phosphate guanyltransferase	114.486	103.287	106.16	119.928	128.382	134.736	135.458		107.978	129.626		1.20049	0.263622	0.20131
RSP_0538	nifE	nifE%2C nitrogenase molybdenum-cofactor synthesis protein	1.999	3.916	1.96	1.337	1.675	2.15	1.699		2.625	1.71525		0.653429	-0.613899	0.201372
RSP_4260	mexT	LysR family transcriptional regulator	11.101	13.237	11.385	9.09	10.848	10.414	10.112		11.9077	10.116		0.849537	-0.235252	0.20181
RSP_0733	RSP_0733	cell division ATP-binding protein FtsE	97.082	76.773	106.736	130.206	116.25	115.858	98.495		93.5303	115.202		1.23171	0.300663	0.202104
RSP_0763	aatA	aspartate aminotransferase	120.782	118.681	130.746	149.359	148.734	157.464	119.421		123.403	143.745		1.16484	0.220129	0.202104
RSP_3777	RSP_3777	hypothetical protein	2.905	6.124	1.576	1.6	2.516	1.794	1.799		3.535	1.92725		0.545191	-0.875166	0.202221
RSP_0937	RSP_0937	Alpha amylase%2C catalytic subdomain protein	12.325	10.115	12.007	10.956	9.829	9.047	10.163		11.4823	9.99875		0.870794	-0.199596	0.202377
RSP_3022	RSP_3022	transcriptional regulator%2C TetR family	63.957	53.332	49.856	71.158	70.055	64.593	66.208		55.715	68.0035		1.22056	0.287543	0.202463
RSP_2848	hemB	delta-aminolevulinic acid dehydratase	157.448	147.588	139.579	128.478	129.349	140.53	139.618		148.205	134.494		0.907485	-0.140055	0.202819
RSP_1905	RSP_1905	Putative Flp pilus assembly protein ATPase CpaF	64.819	74.518	62.689	77.234	85.375	100.178	66.061		67.342	82.212		1.22081	0.287842	0.203206
RSP_7682	RSP_7682	hypothetical protein	492.561	550.561	639.87	554.421	506.3	535.014	473.852		560.997	517.397		0.92228	-0.116723	0.203504
RSP_0673	RSP_0673	Putative thioesterase	46.851	46.468	58.553	48.211	51.329	41.2	36.437		50.624	44.2943		0.874965	-0.192702	0.203504
RSP_2999	RSP_2999	hypothetical protein	0	3.859	0	0.386	0.278	0	0		1.28633	0.166		0.129049	-2.95401	0.203504
RSP_2342	gpt	xanthine phosphoribosyltransferase	185.265	181.448	199.851	181.883	160.353	179.876	172.698		188.855	173.702		0.919768	-0.120658	0.203925
RSP_2984	hemA	5-aminolevulinate synthase	523.664	575.465	588.85	659.922	620.299	700.49	1058.3		562.66	759.753		1.35029	0.433268	0.204102
RSP_2948	RSP_2948	indolepyruvate ferredoxin oxidoreductase	616.788	595.618	670.891	701.856	720.615	775.068	846.26		627.766	760.95		1.21216	0.277575	0.204102
RSP_2545	surE	5'-nucleotidase SurE	196.512	184.722	195.678	206.183	177.715	180.576	141.282		192.304	176.439		0.9175	-0.124219	0.204102
RSP_0325	RSP_0325	hybrid cluster protein-associated redox disulfide domain protein	0.912	6.49	0.495	1.645	0.592	0.338	0		2.63233	0.64375		0.244555	-2.03177	0.204174
RSP_0550	RSP_0550	putative D-alanyl-D-alanine carboxypeptidase	194.07	188.401	209.138	219.117	217.917	254.876	232.089		197.203	231		1.17138	0.22821	0.204441
RSP_0950	RSP_0950	Arginine utilization protein RocB	20.863	29.189	26.46	34.078	32.277	31.133	25.945		25.504	30.8582		1.20994	0.274933	0.204491
RSP_3825	RSP_3825	hypothetical protein	133.632	114.624	144.175	113.345	121.199	116.118	118.879		130.81	117.385		0.89737	-0.156225	0.204491
RSP_1701	rplJ	LSU ribosomal protein L10P	7888.55	8426.94	6304.5	5958.07	6522.82	6388.4	7122.62		7540	6497.98		0.861801	-0.214573	0.204491
RSP_0321	norD	NorD Nitric oxide reductase activation protein	1.309	5.064	1.202	1.68	1.504	1.306	0.969		2.525	1.36475		0.540495	-0.887647	0.204491
RSP_4131	flcA	LuxR family transcriptional regulator	19.651	14.185	23.492	16.946	16.278	16.143	13.272		19.1093	15.6598		0.819482	-0.287216	0.204499
RSP_2932	hutC	Histidine utilization repressor%2C gntR family	4.398	9.778	5.817	5.947	4.106	3.767	4.038		6.66433	4.4645		0.669909	-0.577962	0.204499
RSP_1986	gatB	aspartyl/glutamyl-tRNA(Asn/Gln) amidotransferase subunit B	431.661	435.404	461.169	487.893	497.848	544.487	564.146		442.745	523.593		1.18261	0.241972	0.204499
RSP_0407	RSP_0407	D-lactate dehydrogenase	112.043	116.098	117.59	124.938	141.23	138.71	132.524		115.244	134.351		1.1658	0.221314	0.204544
RSP_2232	RSP_2232	putative uracil-DNA glycosylase	8.742	10.014	9.066	8.523	8.327	9.116	6.888		9.274	8.2135		0.885648	-0.175195	0.204544
RSP_3581	RSP_3581	Gas vesicle synthesis protein GvpO	0.611	2.319	0.332	0.275	0	0.679	0		1.08733	0.2385		0.219344	-2.18873	0.205546
RSP_3942	yurN	carbohydrate ABC transporter membrane protein 1%2C CUT1 family	8.894	11.868	11.35	13.393	12.949	12.962	17.13		10.704	14.1085		1.31806	0.398415	0.206377
RSP_0104	nuoF1	Respiratory-chain NADH dehydrogenase%2C 51 kDa subunit	10.339	15.966	12.04	16.737	13.332	17.39	24.696		12.7817	18.0388		1.4113	0.497023	0.207001
RSP_1555	RSP_1555	Transthyretin-like protein	32.804	60.219	55.286	90.886	62.358	71.335	48.905		49.4363	68.371		1.38301	0.467813	0.207001
RSP_0910	dctP	TRAP-T family transporter%2C C4-dicarboxylate-binding protein DctP	8561.79	9349.97	8709.75	9483.64	10934.6	11354.5	15120.6		8873.84	11723.4		1.32112	0.401756	0.207001
RSP_1078	fdsG	formate dehydrogenase gamma subunit	64.137	57.823	80.633	98.044	103.491	94.893	57.913		67.531	88.5853		1.31177	0.391517	0.207001
RSP_1403	RSP_1403	conserved hypoothetical protein	41.685	49.499	42.545	45.793	61.319	56.657	68.799		44.5763	58.142		1.30432	0.383303	0.207001
RSP_3809	RSP_3809	plasmid stabilization system protein	109.995	108.7	146.239	176.566	144.069	157.788	122.268		121.645	150.173		1.23452	0.30395	0.207001
RSP_1612	RSP_1612	Sigma-54 dependent transcriptional regulator	26.321	29.11	28.334	29.275	24.713	26.656	16.159		27.9217	24.2007		0.866737	-0.206333	0.207001
RSP_4334	RSP_4334	#N/A	100.543	82.589	126.42	88.432	100.339	72.677	53.414		103.184	78.7155		0.762865	-0.3905	0.207263
RSP_3763	RSP_3763	hypothetical protein	2.119	5.026	1.725	1.911	2.202	1.57	0.429		2.95667	1.528		0.516798	-0.952327	0.20735
RSP_4309	RSP_4309	#N/A	16830.6	17302.3	14579	16015.3	16618.1	10579.5	6779.53		16237.3	12498.1		0.769717	-0.3776	0.207861
RSP_3097	qoxA	QoxA%2C Quinol oxidase subunit I	6.858	7.916	6.244	7.282	6.186	6.239	4.593		7.006	6.075		0.867114	-0.205707	0.207967
RSP_0106	nuoH1	putative NADH dehydrogenase I chain H	11.444	16.94	13.277	22.146	13.584	16.885	31.383		13.887	20.9995		1.51217	0.59662	0.208702
RSP_6037	RSP_6037	protein of unknown function DUF1127	33.656	36.076	32.733	66.201	47.692	57.322	27.012		34.155	49.5568		1.45094	0.536985	0.208702
RSP_2285	RSP_2285	hypothetical protein	89.241	89.882	114.29	101.781	85.617	92.372	67.89		97.8043	86.915		0.888662	-0.170293	0.208702
RSP_1083	RSP_1083	two component transcriptional regulator%2C winged helix family	218.278	174.162	206.248	180.052	189.721	187.236	170.995		199.563	182.001		0.911999	-0.132895	0.209512
RSP_3759	RSP_3759	Putative endonuclease	79.277	77.831	67.529	71.471	63.815	79.742	47.094		74.879	65.5305		0.875152	-0.192395	0.209637
RSP_1284	prkA	Phosphoribulokinase	2.704	4.822	3.169	4.29	5.619	4.968	8.327		3.565	5.801		1.62721	0.7024	0.210155
RSP_3153	RSP_3153	ABC nitrate/sulfonate/bicarbonate transporter family%2C inner membrane subunit	96.586	99.39	103.366	80.916	79.741	100.556	94.075		99.7807	88.822		0.890172	-0.167843	0.210196
RSP_1695	RSP_1695	SH3 domain-containing protein	4.376	11.336	4.566	4.248	3.279	2.244	5.456		6.75933	3.80675		0.563184	-0.828321	0.210751
RSP_2045	RSP_2045	hypothetical protein	176.174	174.349	172.604	170.792	150.807	181.644	152.279		174.376	163.88		0.939813	-0.0895545	0.211501
RSP_1341	rpsT	SSU ribosomal protein S20P	7452.14	6437.4	6754.74	9007.28	9424.15	8953.59	6287.06		6881.43	8418.02		1.2233	0.290773	0.211502
RSP_0126	RSP_0126	hypothetical protein	29.122	21.835	31.097	23.29	23.185	21.925	13.324		27.3513	20.431		0.746984	-0.420851	0.211502
RSP_4150	RSP_4150	putative arginyl-tRNA:protein arginylyltransferase	3.402	3.766	2	2.556	1.841	1.575	1.723		3.056	1.92375		0.629499	-0.667723	0.211502
RSP_1417	RSP_1417	putative GTPase%2C G3E family	19.009	29.255	26.247	38.845	34.294	34.663	22.04		24.837	32.4605		1.30694	0.386194	0.211598
RSP_1994	gltA	citrate synthase	1347.96	1447.3	1483.26	1616.33	1638.59	1678.3	1717.2		1426.17	1662.61		1.16578	0.221297	0.211598
RSP_2301	prsA	Phosphoribosyl pyrophosphate synthetase	162.722	185.811	190.167	168.896	159.909	178.857	162.977		179.567	167.66		0.933691	-0.0989832	0.211598
RSP_2437	cheY1	chemotaxis response regulator%2C CheY1	1.279	2.67	1.944	2.768	2.991	4.55	4.407		1.96433	3.679		1.8729	0.905274	0.211792
RSP_7669	RSP_7669	hypothetical protein	26.975	29.501	32.936	35.802	40.392	38.862	37.196		29.804	38.063		1.27711	0.352883	0.211792
RSP_0898	DCOHM	4a-hydroxytetrahydrobiopterin dehydratase	61.25	46.229	60.966	76.573	72.967	72.208	57.937		56.1483	69.9213		1.2453	0.316488	0.211792
RSP_0502	hupH	HupH hydrogenase expression/formation protein	11.989	15.639	14.388	10.912	12.428	13.58	10.978		14.0053	11.9745		0.854996	-0.226011	0.211792
RSP_3787	RSP_3787	Phage tail protein	16.237	15.784	13.271	11.023	14.841	10.545	11.372		15.0973	11.9452		0.791216	-0.337857	0.211792
RSP_4297	RSP_4297	#N/A	150.814	84.916	133.074	121.593	95.561	86.304	69.562		122.935	93.255		0.758574	-0.398639	0.211792
RSP_2446	RSP_2446	trehalose synthase	25.365	25.986	24.216	28.578	27.611	32.978	29.628		25.189	29.6988		1.17904	0.237608	0.21211
RSP_1470	rnhB	RNase HII	40.336	47.658	43.777	49.95	57.384	54.845	45.205		43.9237	51.846		1.18037	0.239234	0.212285
RSP_0034	flhA	flagellar biosynthesis protein%2C FlhA	2.232	5.929	1.841	1.891	2.377	2.216	1.99		3.334	2.1185		0.635423	-0.654211	0.212381
RSP_1442	RSP_1442	carbohydrate ABC transporter substrate-binding protein%2C CUT1 family	68.8	73.109	73.284	57.895	65.855	67.893	68.026		71.731	64.9172		0.90501	-0.143995	0.212794
RSP_2175	RSP_2175	ABC transporter%2C ATPase subunit	3993.86	3483.03	3651.89	3003.5	3580.14	3376.66	3390.41		3709.59	3337.68		0.899743	-0.152416	0.212794
RSP_2527	nuoL	NADH dehydrogenase subunit L	554.907	537.91	532.611	538.631	506.764	547.099	465.991		541.809	514.621		0.94982	-0.0742742	0.212997
RSP_2980	aspAT	Putative aspartate aminotransferase A	42.453	42.063	41.983	44.848	40.134	38.862	30.139		42.1663	38.4958		0.91295	-0.131392	0.21305
RSP_3218	RSP_3218	5%2C6-dimethylbenzimidazole synthase	82.56	68.372	99.658	111.399	105.471	100.436	92.336		83.53	102.411		1.22603	0.293997	0.213315
RSP_1256	RSP_1256	Enoyl-(acyl-carrier-protein) reductase (NADH)	3.11	5.664	3.645	3.252	2.747	3.134	2.268		4.13967	2.85025		0.688522	-0.538426	0.213707
RSP_0772	parE	DNA topoisomerase IV subunit B	113.189	101.749	116.035	131.241	129.659	146.52	108.9		110.324	129.08		1.17	0.226514	0.213731
RSP_0565	RSP_0565	CDP-diacylglycerol-choline O-phosphatidyltransferase	323.793	325.546	284.392	327.878	384.331	394.248	373.387		311.244	369.961		1.18865	0.249329	0.213826
RSP_1060	rnpA	Ribonuclease P protein component	167.616	135.002	200.726	176.193	157.592	120.98	95.186		167.781	137.488		0.819446	-0.287279	0.213826
RSP_2012	RSP_2012	NUDIX hydrolase%2C MutT	33.183	35.137	25.094	45.356	36.708	43.304	32.75		31.138	39.5295		1.26949	0.344253	0.213856
RSP_3085	RSP_3085	phosphatidylethanolamine:Kdo2-lipid A phosphoethanolamine transferase	1.488	5.537	1.863	1.651	2.081	1.569	1.681		2.96267	1.7455		0.589165	-0.763256	0.213856
RSP_0399	RSP_0399	hypothetical protein	74.375	75.562	63.432	92.121	91.203	99.479	64.89		71.123	86.9232		1.22215	0.289426	0.213953
RSP_1133	RSP_1133	Protein of unknown function (DUF2794)	303.941	279.968	326.277	438.02	355.719	364.691	299.809		303.395	364.56		1.2016	0.264956	0.213953
RSP_0224	RSP_0224	ATP-dependent helicase	49.945	47.877	44.77	46.555	39.016	50.789	36.418		47.5307	43.1945		0.908771	-0.138011	0.213953
RSP_4072	RSP_4072	viral aspartic protease	39.126	35.908	33.694	38.915	46.403	44.823	46.424		36.2427	44.1412		1.21794	0.284438	0.214205
RSP_1026	RSP_1026	Protein of unknown function (DUF2798)	16.784	26.274	23.226	26.48	31.068	29.846	38.684		22.0947	31.5195		1.42657	0.512546	0.214228
RSP_1589	tlpC	Transducer-like protein%2C TlpC	28.654	31.244	29.864	24.758	28.285	30.943	25.901		29.9207	27.4718		0.918153	-0.123194	0.214456
RSP_2131	rne	RNAse E	1052.1	1094.74	1116.06	1094.63	1019.62	1090.66	896.287		1087.63	1025.3		0.942689	-0.085147	0.214539
RSP_4034	RSP_4034	carbohydrate ABC transporter ATP-binding protein%2C CUT1 family	7.935	15.055	8.805	8.921	9.149	7.993	7.135		10.5983	8.2995		0.783095	-0.352741	0.214539
RSP_1732	rpsE	SSU ribosomal protein S5P	1672.97	1893.49	1882.92	1693.25	1601.89	1683.56	1743.2		1816.46	1680.48		0.925137	-0.112261	0.214579
RSP_1057	merA1	Putative mercuric reductase protein	22.918	23.454	24.148	29.998	28.815	31.09	21.729		23.5067	27.908		1.18724	0.247609	0.215448
RSP_2320	RSP_2320	TRAP-T family transporter%2C periplasmic binding protein	399.479	426.876	443.037	444.682	497.755	521.876	574.533		423.131	509.712		1.20462	0.268578	0.216368
RSP_1650	RSP_1650	phage terminase-like protein%2C large subunit	3.415	4.859	1.482	2.206	2.957	1.434	1.441		3.252	2.0095		0.617927	-0.694491	0.216368
RSP_3953	gtpD	amino acid ABC transporter membrane protein 2%2C PAAT family	4.901	9.422	4.479	2.791	4.523	4.491	4.704		6.26733	4.12725		0.658534	-0.602671	0.216443
RSP_1331	RSP_1331	flagellar basal body protein	6.638	8.397	5.604	5.541	4.152	5.647	3.487		6.87967	4.70675		0.684154	-0.547607	0.217036
RSP_2356	RSP_2356	hypothetical protein	119.563	127.337	129.834	157.308	128.562	155.69	144.231		125.578	146.448		1.16619	0.221802	0.217326
RSP_1152	rnd1	Ribonuclease D	434.143	391.481	513.335	416.442	402.409	428.356	392.39		446.32	409.899		0.918398	-0.122808	0.217326
RSP_0054	fliG	putative flagellar motor switch protein FliG	3.415	3.327	1.402	1.248	2.158	1.778	1.589		2.71467	1.69325		0.623741	-0.68098	0.217441
RSP_4028	RSP_4028	acyltransferase	9.042	12.615	7.697	15.185	13.242	11.626	11.765		9.78467	12.9545		1.32396	0.404859	0.217599
RSP_0576	RSP_0576	Na+/solute symporter	795.494	872.138	825.936	901.764	976.105	1008.84	1273.73		831.189	1040.11		1.25135	0.323485	0.217599
RSP_2950	RSP_2950	transcriptional regulator%2C LysR family	472.378	362.383	466.603	442.238	402.48	407.661	297.857		433.788	387.559		0.89343	-0.162574	0.217599
RSP_0495	hupS	hydrogenase protein small subunit	4.168	6.697	4.8	2.837	3.977	3.718	4.567		5.22167	3.77475		0.722901	-0.468129	0.217599
RSP_3652	RSP_3652	putative phage phi-C31 gp36 major capsid-like protein	0.08	5.304	0.26	0.288	0.623	0.296	0.728		1.88133	0.48375		0.257131	-1.95942	0.217599
RSP_2014	RSP_2014	Protein of unknown function (DUF3108)	85.95	87.938	102.898	120.401	103.056	114.137	96.05		92.262	108.411		1.17503	0.232703	0.217821
RSP_0378	RSP_0378	gamma-glutamylputrescine oxidase	82.303	70.513	79.565	76.617	75.824	73.766	48.632		77.4603	68.7097		0.887031	-0.172943	0.217821
RSP_2496	RSP_2496	Cell Wall Hydrolase	95.92	106.195	131.305	92.251	89.102	112.956	97.366		111.14	97.9188		0.88104	-0.182721	0.217821
RSP_1638	RSP_1638	hypothetical protein	33.485	30.334	25.412	28.145	28.452	24.437	17.854		29.7437	24.722		0.831169	-0.266787	0.217821
RSP_1333	RSP_1333	hypothetical protein	2.914	14.928	2.214	3.678	3.785	2.375	2.362		6.68533	3.05		0.456223	-1.13219	0.217821
RSP_2928	RSP_2928	putative MobA-like protein	25.177	21.347	24.592	26.102	17.374	20.869	13.391		23.7053	19.434		0.819816	-0.286629	0.21809
RSP_3673	RSP_3673	carbohydrate ABC transporter membrane protein 1%2C CUT1 family	16.194	18.938	15.254	13.589	15.875	16.224	13.723		16.7953	14.8528		0.884338	-0.17733	0.218196
RSP_1305	RSP_1305	putative flagellar hook-associated protein	4.24	6.883	3.477	3.653	2.325	4.189	3.246		4.86667	3.35325		0.689024	-0.537374	0.218592
RSP_1029	RSP_1029	putative Histidine triad (HIT) protein	325.772	297.63	364.505	415.381	425.078	394.026	324.057		329.302	389.635		1.18322	0.242712	0.218624
RSP_2746	RSP_2746	hypothetical protein	25.851	25.591	25.312	27.19	23.116	24.358	18.503		25.5847	23.2918		0.910379	-0.13546	0.218656
RSP_3979	RSP_3979	Ferredoxin	3.734	5.398	2.605	1.924	4.042	1.91	2.252		3.91233	2.532		0.647184	-0.627752	0.21904
RSP_1697	RSP_1697	hypothetical protein	576.472	562.76	543.822	503.156	526.104	591.191	491.856		561.018	528.077		0.941283	-0.0872994	0.219083
RSP_1190	RSP_1190	nucleoside-diphosphate-sugar epimerase	9.17	12.78	8.723	9.491	8.529	8.723	4.473		10.2243	7.804		0.763277	-0.389721	0.219552
RSP_2322	RSP_2322	TRAP-T family transporter%2C DctQ (4TMs) subunit	53.072	60.066	51.537	59.933	65.31	72.297	62.633		54.8917	65.0433		1.18494	0.244812	0.219871
RSP_3628	RSP_3628	hypothetical protein	0	4.019	0	0	0	0	0.613		1.33967	0.15325		0.114394	-3.12792	0.219871
RSP_0713	RSP_0713	OpgC protein	41.677	47.535	43.555	49.424	49.316	55.687	57.577		44.2557	53.001		1.19761	0.260157	0.220697
RSP_1342	dnaA	chromosomal replication initiator protein DnaA	263.016	257.445	309.124	266.794	257.645	285.177	229.681		276.528	259.824		0.939594	-0.0898912	0.220697
RSP_3143	RSP_3143	NIPSNAP family protein	37.82	25.928	27.864	25.385	31.197	23.726	16.501		30.5373	24.2022		0.792546	-0.335433	0.220697
RSP_6165	RSP_6165	transcriptional regulator%2C LysR family	39.154	33.551	28.901	32.737	30.625	32.987	20.473		33.8687	29.2055		0.862316	-0.213711	0.221303
RSP_3761	RSP_3761	hypothetical protein	8.992	9.087	4.031	5.287	4.57	4.924	4.951		7.37	4.933		0.669335	-0.579199	0.221303
RSP_1584	cheA2	Chemotaxis histidine protein kinase	29.161	27.665	26.583	26.42	26.878	28.701	19.939		27.803	25.4845		0.91661	-0.125621	0.221802
RSP_3377	RSP_3377	Glutathione S-transferase family protein	38.405	36.232	38.787	45.299	45.591	45.054	39.232		37.808	43.794		1.15833	0.212042	0.22199
RSP_3925	RSP_3925	hypothetical protein	482.731	514.447	454.728	480.219	445.244	479.499	431.824		483.969	459.197		0.948815	-0.075802	0.222161
RSP_7505	RSP_7505	hypothetical protein	0.425	5.648	0.923	0.767	0.552	0.945	0.862		2.332	0.7815		0.33512	-1.57725	0.222245
RSP_1097	RSP_1097	putative zinc protease	223.948	228.521	230.398	239.324	260.148	295.994	264.526		227.622	264.998		1.1642	0.219339	0.222453
RSP_3266	fbpB	D-fructose 1%2C6-bisphosphatase	8.342	10.342	8.745	8.289	6.649	7.796	7.779		9.143	7.62825		0.834327	-0.261315	0.222453
RSP_1968	RSP_1968	putative integrase/recombinase	2.755	3.217	2.415	1.72	2.065	1.963	2.04		2.79567	1.947		0.696435	-0.521939	0.222453
RSP_2700	RSP_2700	ABC oligo/dipeptide transporter%2C fused ATPase subunits	2.289	5.881	1.139	1.548	2.23	1.978	1.401		3.103	1.78925		0.576619	-0.794309	0.222453
RSP_3102	RSP_3102	putative sec-independent protein translocase protein%2C TatE	374.699	424.519	383.184	479.66	434.978	466.71	449.346		394.134	457.673		1.16121	0.215633	0.222783
RSP_2264	telA	Tellurite resistance protein	113.675	110.325	114.856	94.62	98.542	114.061	105.847		112.952	103.267		0.91426	-0.129324	0.222791
RSP_0494	hypF	hydrogenase maturation factor F	11.693	21.556	12.285	14.205	13.088	12.749	8.611		15.178	12.1633		0.801374	-0.319453	0.223368
RSP_2569	sqdB	UDP-sulfoquinovose synthase	234.049	243.568	242.463	260.11	267.379	301.858	363.62		240.027	298.242		1.24254	0.313288	0.223594
RSP_0517	RSP_0517	hypothetical protein	2.552	4.357	1.292	1.917	2.21	1.008	1.293		2.73367	1.607		0.587855	-0.766467	0.223721
RSP_2857	RSP_2857	D-beta-hydroxybutyrate dehydrogenase	168.454	143.032	181.237	165.392	151.316	147.044	137.787		164.241	150.385		0.915635	-0.127156	0.22405
RSP_2958	RSP_2958	hypothetical protein	32.505	40.572	33.033	31.403	33.375	35.327	29.699		35.37	32.451		0.917472	-0.124263	0.224283
RSP_2409	rluD	ribosomal large subunit pseudouridine synthase D	57.636	55.447	69.287	66.876	53.026	53.963	39.17		60.79	53.2588		0.87611	-0.190815	0.224283
RSP_0410	RSP_0410	sensor diguanylate cyclase (GGDEF)	4.028	6.22	4.676	4.138	2.677	4.233	3.606		4.97467	3.6635		0.736431	-0.441377	0.224283
RSP_3536	RSP_3536	3-oxoadipyl-CoA thiolase	3.934	8.808	4.184	3.972	2.453	4.838	3.906		5.642	3.79225		0.672146	-0.573153	0.224827
RSP_4019	RSP_4019	transcriptional regulator%2C LysR family	7.703	13.903	7.647	9.316	7.688	6.96	5.996		9.751	7.49		0.768126	-0.380584	0.22486
RSP_3634	RSP_3634	hypothetical protein	48.071	63.978	58.553	62.356	70.977	70.721	84.437		56.8673	72.1227		1.26826	0.342854	0.225237
RSP_3956	RSP_3956	Sugar isomerase (SIS)	9.87	14.663	12.733	10.325	11.49	11.314	9.527		12.422	10.664		0.858477	-0.220149	0.22576
RSP_2456	radA	DNA replication and repair protein RadA	67.249	74.015	71.101	74.343	65.515	69.695	55.249		70.7883	66.2005		0.935189	-0.0966695	0.226352
RSP_1505	RSP_1505	Putative Metallo-phosphoesterase	115.892	115.752	141.909	160.21	141.941	155.079	128.163		124.518	146.348		1.17532	0.233055	0.226548
RSP_1783	RSP_1783	hypothetical protein	0.862	8.589	1.123	1.788	1.008	1.405	1.66		3.52467	1.46525		0.415713	-1.26634	0.226548
RSP_2665	RSP_2665	carbohydrate ABC transporter membrane protein 2%2C CUT1 family	77.268	68.513	81.056	84.48	89.69	97.097	84.822		75.6123	89.0222		1.17735	0.235544	0.226671
RSP_3692	RSP_3692	Carbohydrate kinase%2C PfkB/Ribokinase	10.311	19.463	13.056	13.363	12.138	11.778	7.508		14.2767	11.1967		0.784269	-0.350579	0.227399
RSP_3126	RSP_3126	Arsenite efflux pump%2C ACR3 family	13.18	13.014	14.11	16.894	16.305	17.206	13.625		13.4347	16.0075		1.19151	0.252787	0.227831
RSP_2651	RSP_2651	Protein of unknown function (DUF2927)	31.336	33.884	29.255	30.377	29.237	33.054	21.915		31.4917	28.6457		0.90963	-0.136649	0.228015
RSP_3684	solR	transcriptional regulator%2C LuxR family	1.059	6.603	1.971	1.364	1.769	1.345	1.839		3.211	1.57925		0.491825	-1.02378	0.228015
RSP_4252	RSP_4252	hypothetical protein	10.746	9.103	12.288	15.743	17.199	13.507	11.859		10.7123	14.577		1.36077	0.444421	0.228225
RSP_3716	selD	selenophosphate synthase	137.148	117.983	155.253	175.873	160.613	165.804	145.012		136.795	161.825		1.18298	0.242427	0.228604
RSP_1865	RSP_1865	ketol-acid reductoisomerase	1850.13	1968.24	2103.03	1955.66	1858.02	1918.31	1740.64		1973.8	1868.16		0.946478	-0.0793595	0.228633
RSP_3779	RSP_3779	hypothetical protein	27.52	25.609	25.438	25.404	27.709	20.781	18.676		26.189	23.1425		0.883673	-0.178416	0.228817
RSP_0859	leuB	3-isopropylmalate dehydrogenase	276.858	280.246	314.048	282.644	260.963	277.35	270.916		290.384	272.968		0.940025	-0.0892288	0.228818
RSP_4004	RSP_4004	Short-chain dehydrogenase/reductase SDR	2.784	13.206	3.153	2.837	4.402	3.587	3.066		6.381	3.473		0.544272	-0.8776	0.228818
RSP_1867	RSP_1867	transcriptional regulator%2C AsnC family	14.193	18.343	18.752	12.239	16.031	16.612	9.169		17.096	13.5128		0.790404	-0.339338	0.229092
RSP_2534	RSP_2534	putative hydrolase of the metallo-beta-lactamase superfamily	216.799	192.889	206.648	209.28	193.992	194.812	178.954		205.445	194.26		0.945553	-0.0807694	0.22953
RSP_3850	RSP_3850	Generic methyltransferase	5.563	14.325	6.038	5.159	4.955	6.124	6.441		8.642	5.66975		0.656069	-0.60808	0.22953
RSP_3162	RSP_3162	hypothetical protein	39.981	42.804	54.893	51.532	49.222	62.814	114.192		45.8927	69.44		1.5131	0.597503	0.229966
RSP_1179	xylH	ABC sugar (xylose) transporter%2C inner membrane subunit	92.886	108.944	106.884	112.177	114.612	133.28	123.113		102.905	120.795		1.17386	0.231258	0.229966
RSP_0088	RSP_0088	ycfI%2C putative structural proteins	18.845	15.375	18.816	22.935	23.499	24.714	18.328		17.6787	22.369		1.26531	0.339491	0.230557
RSP_3134	RSP_3134	serine/threonine protein kinase	2.888	6.885	2.331	2.003	3.559	2.469	2.251		4.03467	2.5705		0.637103	-0.6504	0.230622
RSP_1396	fbcF	Ubiquinol-cytochrome C reductase%2C iron-sulfur protein	864.609	972.394	912.392	781.431	773.657	853.686	915.779		916.465	831.138		0.906896	-0.140991	0.23064
RSP_4228	trbI	Sex-pilus assembly protein	13.637	12.689	11.954	16.55	18.736	18.848	14.613		12.76	17.1867		1.34692	0.429668	0.230673
RSP_0228	hmuS	putative hemin transport protein	16.626	18.402	17.4	18.915	15.169	13.638	13.936		17.476	15.4145		0.882038	-0.181087	0.231049
RSP_1489	RSP_1489	thioredoxin	200.691	184.913	239.314	264.462	236.964	239.977	241.577		208.306	245.745		1.17973	0.238458	0.231248
RSP_0101	nuoB1	NADH dehydrogenase (ubiquinone)%2C 20 kDa subunit	14.666	14.493	17.907	19.006	17.86	19.582	30.954		15.6887	21.8505		1.39276	0.477944	0.232123
RSP_4316	RSP_4316	#N/A	503.941	215.198	284.778	277.454	342.428	153.531	90.679		334.639	216.023		0.64554	-0.631421	0.232123
RSP_2894	ndk	nucleoside diphosphate kinase	2704.25	2259.55	3037.19	2794.92	2462.02	2460.22	1877.46		2667	2398.66		0.899384	-0.152991	0.232791
RSP_0861	RSP_0861	putative transmembrane hypothetical protein	532.857	432.044	514.442	678.343	758.651	667.42	413.854		493.114	629.567		1.27672	0.352438	0.232855
RSP_3059	RSP_3059	ABC proline/glycine betaine transporter%2C periplasmic substrate-binding protein	64.261	63.288	70.05	54.96	51.16	52.01	68.443		65.8663	56.6432		0.859973	-0.217637	0.233249
RSP_6073	RSP_6073	hypothetical protein	3.321	5.751	2.974	2.545	3.883	2.522	2.355		4.01533	2.82625		0.703864	-0.506631	0.233249
RSP_2652	RSP_2652	putative Acetyltransferase	29.595	28.077	27.144	29.123	26.531	23.935	19.003		28.272	24.648		0.871817	-0.197903	0.23423
RSP_4117	napB	periplasmic nitrate reductase subunit NapB	80.2	85.331	101.586	95.549	106.549	117.188	105.11		89.039	106.099		1.1916	0.252902	0.234391
RSP_3538	RSP_3538	sulfotransferase domain protein	126.259	115.024	139.072	130.329	122.963	119.095	92.599		126.785	116.246		0.916879	-0.125197	0.234749
RSP_0516	RSP_0516	hypothetical protein	1.383	4.839	2.158	1.403	2.021	1.409	1.839		2.79333	1.668		0.597136	-0.743868	0.234749
RSP_1215	ilvE2	putative IlvE%2C Branched-chain amino acid aminotransferase/4-amino-4-deoxychorismate lyase	93.678	97.431	96.547	108.569	108.602	120.628	102.45		95.8853	110.062		1.14785	0.198938	0.234754
RSP_2520	RSP_2520	hypothetical protein	319.302	335.829	372.721	355.786	324.048	340.058	244.589		342.617	316.12		0.922663	-0.116125	0.234754
RSP_0428	RSP_0428	hypothetical protein	6.637	15.436	7.358	7.013	6.025	6.926	8.386		9.81033	7.0875		0.722453	-0.469025	0.234754
RSP_1313	RSP_1313	putative flagellar synthesis protein	3.475	3.847	3.143	2.263	2.508	2.718	1.956		3.48833	2.36125		0.676899	-0.562987	0.234754
RSP_3719	RSP_3719	Polysaccharide export transporter%2C PST Family	31.977	34.45	35.805	34.056	33.054	32.995	28.632		34.0773	32.1842		0.944447	-0.0824576	0.234943
RSP_1586	cheW3	Chemotaxis protein%2C CheW3	30.768	28.856	28.622	19.654	29.004	27.095	25.292		29.4153	25.2613		0.858778	-0.219642	0.234973
RSP_1175	ubiG	3-demethylubiquinone-9 3-methyltransferase	66.368	59.953	72.581	80.768	77.472	75.029	81.121		66.3007	78.5975		1.18547	0.24546	0.235504
RSP_1432	RSP_1432	hypothetical protein	5.601	10.88	7.236	6.973	3.464	5.138	5.134		7.90567	5.17725		0.654878	-0.610701	0.235504
RSP_2698	RSP_2698	putative quinoprotein	380.523	317.647	377.766	376.795	344.331	337.036	248.103		358.645	326.566		0.910555	-0.135182	0.235689
RSP_2134	ccdA	putative cytochrome c-type biogenesis protein CcdA	80.889	79.257	95.746	101.181	98.339	102.259	95.904		85.2973	99.4207		1.16558	0.221046	0.235994
RSP_2851	RSP_2851	multidrug (bicyclomycin) efflux pump%2C Major facilitator superfamily (MFS)	90.769	82.656	84.464	88.19	80.55	82.07	71.697		85.963	80.6268		0.937924	-0.0924573	0.236039
RSP_2450	RSP_2450	maltooligosyl trehalose hydrolase	10.561	13.342	11.923	13.014	14.339	15.414	14.14		11.942	14.2268		1.19132	0.252562	0.236223
RSP_3187	mdoG	putative transmembrane protein	54.305	53.259	58.232	59.837	68.08	64.342	69.219		55.2653	65.3695		1.18283	0.242243	0.236223
RSP_2594	RSP_2594	hypothetical protein	79.061	80.102	76.642	75.566	79.365	78.141	62.366		78.6017	73.8595		0.939668	-0.0897764	0.236223
RSP_2704	miaA	putative tRNA delta(2)-isopentenylpyrophosphate transferase	36.158	32.579	41.008	38.116	32.927	35.224	23.549		36.5817	32.454		0.887166	-0.172725	0.236223
RSP_1493	RSP_1493	Amidase	98.542	98.553	125.65	155.018	136.695	140.695	96.297		107.582	132.176		1.22861	0.297031	0.236511
RSP_3344	RSP_3344	PAS sensor diguanylate cyclase	145.881	129.823	141.492	156.42	160.352	180.602	146.426		139.065	160.95		1.15737	0.21085	0.236511
RSP_0430	cobD	adenosylcobinamide-phosphate synthase	61.126	68.708	66.998	71.839	62.367	56.35	38.934		65.6107	57.3725		0.874439	-0.193571	0.236511
RSP_3446	RSP_3446	N-carbamoyl-L-amino acid amidohydrolase	11.276	17.27	12.878	13.621	12.35	12.45	7.467		13.808	11.472		0.830823	-0.267387	0.236511
RSP_2732	RSP_2732	Major facilitator superfamily (MFS) transporter	7.868	15.928	9.595	10.968	9.166	8.293	5.341		11.1303	8.442		0.758468	-0.39884	0.236511
RSP_3447	RSP_3447	Putative dehydrogenase	4.55	13.309	6.687	6.837	5.541	5.197	5.186		8.182	5.69025		0.69546	-0.523961	0.236511
RSP_6208	RSP_6208	uroporphyrinogen-III synthase	6.853	18.419	8.677	9.724	8.736	7.334	5.914		11.3163	7.927		0.700492	-0.51356	0.236545
RSP_3070	RSP_3070	nucleoside-diphosphate-sugar epimerase	14.869	15.491	14.058	13.158	12.797	14.328	13.123		14.806	13.3515		0.901763	-0.14918	0.236684
RSP_2454	purF	amidophosphoribosyltransferase	300.649	275.804	282.764	273.718	291.766	286.497	236.964		286.406	272.236		0.950527	-0.0732009	0.237209
RSP_3468	RSP_3468	3-oxoacyl-(acyl carrier protein) synthase	2.507	7.874	1.877	3.04	3.032	1.794	1.401		4.086	2.31675		0.566997	-0.818587	0.237236
RSP_3379	RSP_3379	RES domain-containing protein	7.396	23.527	12.907	13.467	9.608	9.993	6.465		14.61	9.88325		0.676472	-0.563899	0.237335
RSP_3542	RSP_3542	integrase family protein	3.105	4.133	2.565	2.465	3.371	2.198	2.019		3.26767	2.51325		0.769127	-0.378707	0.238558
RSP_1229	gidA	glucose-inhibited division protein A	167.091	164.852	185.759	172.946	152.432	179.51	148.43		172.567	163.329		0.946468	-0.079374	0.239758
RSP_3412	RSP_3412	Iron-containing alcohol dehydrogenase	4.88	7.344	4.018	4.627	4.7	4.115	2.984		5.414	4.1065		0.758496	-0.398786	0.240285
RSP_0348	RSP_0348	ABC transporter%2C inner membrane subunit	55.312	52.248	54.08	63.944	66.119	75.428	50.722		53.88	64.0532		1.18881	0.249522	0.240411
RSP_6046	RSP_6046	phage head-tail adaptor%2C putative%2C SPP1 family	2.098	5.687	2.602	1.891	1.557	2.887	1.215		3.46233	1.8875		0.545153	-0.875268	0.240411
RSP_0243	RSP_0243	putative lipoprotein	402.514	432.873	416.341	481.328	472.075	487.896	432.414		417.243	468.428		1.12268	0.166941	0.240783
RSP_1202	TrmA	23S rRNA m(5)U-1939 methyltransferase	25.954	31.331	30.192	28.092	29.675	28.326	19.208		29.159	26.3252		0.902817	-0.147494	0.241124
RSP_1658	RSP_1658	hypothetical protein	1.134	6.993	1.231	2.556	1.105	0.84	0.287		3.11933	1.197		0.383736	-1.38181	0.241124
RSP_0018	RSP_0018	Putative transcriptional regulator%2C gntR family	35.102	37.831	38.024	39.89	34.066	35.673	26.16		36.9857	33.9473		0.917849	-0.123672	0.241235
RSP_1046	RSP_1046	hypothetical protein	41.054	46.799	38.174	60.18	56.439	49.862	38.833		42.009	51.3285		1.22185	0.289062	0.24163
RSP_2460	alr	alanine racemase	394.104	374.057	390.448	387.802	376.321	385.268	335.223		386.203	371.154		0.961032	-0.0573434	0.24163
RSP_3595	metK	methionine adenosyltransferase	651.906	678.559	709.455	788.94	766.298	759.58	874.028		679.973	797.212		1.17242	0.229484	0.242186
RSP_4120	yapH	hypothetical protein	8.658	9.387	9.397	7.681	7.854	9.622	7.17		9.14733	8.08175		0.883509	-0.178684	0.242186
RSP_1458	RSP_1458	Putative DNA repair enzyme	15.177	19.755	18.897	16.864	17.345	18.131	12.693		17.943	16.2583		0.906105	-0.142249	0.242368
RSP_2127	purS	Component of phosphoribosylformylglycinamidine (FGAM) synthetase	284.417	219.817	241.651	253.573	224.324	240.168	175.753		248.628	223.454		0.898749	-0.15401	0.243206
RSP_0118	RSP_0118	Cytochrome c oxidase%2C subunit IIc	3.099	4.134	2.732	2.619	2.138	2.583	2.354		3.32167	2.4235		0.729604	-0.454815	0.243206
RSP_0515	RSP_0515	hypothetical protein	1.403	2.578	1.142	1.027	1.025	1.234	1.066		1.70767	1.088		0.637127	-0.650348	0.24332
RSP_4067	RSP_4067	hypothetical protein	29.309	26.21	25.812	38.768	37.446	29.013	31.153		27.1103	34.095		1.25764	0.330717	0.244413
RSP_2676	RSP_2676	putative periplasmic or secreted lipoprotein	5.694	11.589	7.865	11.946	12.102	11.505	9.963		8.38267	11.379		1.35744	0.440893	0.244595
RSP_4328	RSP_4328	#N/A	12.588	16.72	23.226	13.618	11.446	11.192	7.652		17.5113	10.977		0.626851	-0.673805	0.24474
RSP_0968	mdh	malate dehydrogenase (NAD)	1972.27	1737.52	2055.72	1951.64	1842.36	1759.77	1630.29		1921.84	1796.01		0.934529	-0.0976887	0.244993
RSP_0384	RSP_0384	putative hydrolase or acyltransferase of alpha/beta superfamily	102.628	93.286	114.538	107.106	103.101	87.651	79.002		103.484	94.215		0.910431	-0.135379	0.244993
RSP_3206	RSP_3206	xanthine dehydrogenase%2C molybdenum binding subunit apoprotein	5.911	9.522	5.446	5.636	6.905	5.388	4.955		6.95967	5.721		0.822022	-0.282751	0.244993
RSP_0998	nhaD	sodium/proton antiporter%2C NhaD family	112.655	102.187	121.399	102.479	102.056	107.486	104.042		112.08	104.016		0.928046	-0.107731	0.245413
RSP_2468	RSP_2468	putative portal protein	1.365	2.666	1.22	1.013	1.147	1.13	1.22		1.75033	1.1275		0.644163	-0.634502	0.247142
RSP_2494	fur	manganese uptake regulator%2C Fur family	825.528	757.826	670.889	647.573	746.437	723.163	660.475		751.414	694.412		0.92414	-0.113817	0.247669
RSP_2129	RSP_2129	Sensor Histidine kinase	110.094	110.996	111.18	119.47	123.471	140.142	127.314		110.757	127.599		1.15207	0.204226	0.248381
RSP_1566	RSP_1566	hypothetical protein	46.248	54.65	69.945	81.045	79.447	69.749	53.646		56.9477	70.9718		1.24626	0.317608	0.248665
RSP_0253	RSP_0253	Glycine/D-amino acid oxidase (deaminating)	58.641	59.583	59.791	72.745	65.708	75.06	59.477		59.3383	68.2475		1.15014	0.201812	0.248665
RSP_0982	RSP_0982	zinc metallopeptidase-like protein	27.348	32.594	35.051	38.531	46.948	37.063	31.604		31.6643	38.5365		1.21703	0.283367	0.249449
RSP_3365	csaA	Protein secretion chaperonine	85.907	92.528	91.082	96.617	98.331	127.93	104.839		89.839	106.929		1.19023	0.251243	0.249449
RSP_0941	RSP_0941	ABC transporter%2C ATPase subunit	3.907	5.911	4.47	6.093	7.408	6.964	5.67		4.76267	6.53375		1.37187	0.456142	0.250424
RSP_2990	RSP_2990	hypothetical protein	0.574	1.758	0.368	0.4	0.475	0.715	0.423		0.9	0.50325		0.559167	-0.83865	0.251132
RSP_1295	RSP_1295	putative acyl-CoA dehydrogenase	52.27	47.371	63.661	62.291	57.979	63.084	187.981		54.434	92.8337		1.70544	0.770141	0.251642
RSP_1076	sohB	Peptidase family S49	113.105	93.273	111.327	141.432	143.538	138.94	94.33		105.902	129.56		1.2234	0.290895	0.251642
RSP_1355	RSP_1355	Glycosyl transferase%2C family 51	48.721	49.23	56.268	76.204	65.285	63.285	45.58		51.4063	62.5885		1.21753	0.283951	0.251642
RSP_1002	pyrB	aspartate carbamoyltransferase	156.275	158.21	163.33	174.208	169.629	204.48	216.425		159.272	191.185		1.20037	0.263483	0.251642
RSP_1367	RSP_1367	nicotinate phosphoribosyltransferase	138.661	128.915	137.811	158.184	153.747	179.938	133.375		135.129	156.311		1.15675	0.210082	0.251642
RSP_6129	RSP_6129	hypothetical protein	403.166	371.186	469.41	421.359	394.427	365.829	345.97		414.587	381.896		0.921148	-0.118495	0.251642
RSP_1733	rpmD	LSU ribosomal protein L30P	3382.36	2868.57	3622.67	3223.12	3476.01	2927.99	2350.71		3291.2	2994.46		0.909838	-0.136318	0.251642
RSP_4314	RSP_4314	#N/A	60.843	40.804	34.156	38.775	38.154	31.09	23.381		45.2677	32.85		0.725684	-0.462588	0.251642
RSP_3874	mopB	transcriptional repressor%2C ModE	7.06	18.731	8.442	10.248	7.15	7.802	7.152		11.411	8.088		0.70879	-0.49657	0.251642
RSP_7384	RSP_7384	hypothetical protein	1.876	3.954	0.905	0.939	1.354	0.927	1.478		2.245	1.1745		0.523163	-0.934669	0.251642
RSP_0065	fliR	Flagellar protein FliR	0.816	2.101	0.38	1.051	0.303	0.345	0.118		1.099	0.45425		0.41333	-1.27463	0.251642
RSP_2884	glgX1	glycogen debranching enzyme	40.175	40.994	39.388	40.485	37.516	41.541	32.335		40.1857	37.9693		0.944846	-0.0818495	0.252108
RSP_3185	cobB	hydrogenobyrinic acid a%2Cc-diamide synthase (glutamine-hydrolysing)%3B cobyrinate a%2Cc-diamide synthase	92.917	101.255	125.186	103.409	97.573	97.859	92.979		106.453	97.955		0.920174	-0.120021	0.25246
RSP_4237	traH	TraH	7.631	8.649	7.916	10.046	9.211	10.107	9.373		8.06533	9.68425		1.20073	0.263906	0.252935
RSP_1889	RSP_1889	FtsH-interacting integral membrane protein	1500.4	1596.28	1497.04	1578.48	1849.98	1835.08	2153.43		1531.24	1854.24		1.21094	0.276128	0.253399
RSP_4021	repC2	Replication protein C	15.441	19.881	22.504	18.892	16.81	18.251	15.345		19.2753	17.3245		0.898791	-0.153942	0.253836
RSP_1012	gabD4	succinate semialdehyde dehydrogenase	510.299	512.765	638.496	671.6	646.602	662.675	576.927		553.853	639.451		1.15455	0.20733	0.2539
RSP_2563	exoA	Glycosyl transferase%2C family 2	34.999	35.375	29.809	32.327	27.996	32.644	29.661		33.3943	30.657		0.91803	-0.123387	0.254015
RSP_1116	RSP_1116	glycosyltransferase	0.836	3.75	0.66	1.302	0.987	0.563	0.616		1.74867	0.867		0.495806	-1.01215	0.254297
RSP_6250	RSP_6250	Protein of unknown function (DUF2971)	149.663	168.29	131.022	131.824	123.294	139.904	143.933		149.658	134.739		0.900309	-0.151508	0.254775
RSP_2296	atpH	ATP synthase F1 subcomplex delta subunit	701.949	708.727	843.115	773.472	724.236	750.143	575.422		751.264	705.818		0.939508	-0.0900226	0.254937
RSP_0487	RSP_0487	TRAP-T family transporter%2C DctP (periplasmic binding) subunit	476.309	491.988	474.617	411.478	437.13	450.038	478.142		480.971	444.197		0.923542	-0.114751	0.255043
RSP_1027	RSP_1027	hypothetical protein	562.278	454.811	523.72	628.435	634.306	608.581	542.005		513.603	603.332		1.1747	0.232298	0.25506
RSP_0413	RSP_0413	response regulator receiver modulated diguanylate cyclase	1.294	6.398	1.331	1.842	1.858	1.867	0.897		3.00767	1.616		0.537294	-0.896217	0.255133
RSP_3505	RSP_3505	transcriptional regulator%2C DeoR family	22.321	24.896	29.136	27.193	22.986	23.392	17.52		25.451	22.7727		0.894768	-0.160414	0.255245
RSP_2148	RSP_2148	Small Conductance Mechanosensitive Ion Channel	49.99	50.171	48.857	60.257	57.51	62.748	47.749		49.6727	57.066		1.14884	0.200179	0.256388
RSP_2759	RSP_2759	hypothetical protein	2.818	6.461	5.863	3.176	3.356	4.176	2.379		5.04733	3.27175		0.648214	-0.625459	0.256388
RSP_4266	RSP_4266	hypothetical protein	9.174	19.098	10.371	8.615	10.427	9.157	10.843		12.881	9.7605		0.757744	-0.400218	0.25693
RSP_2093	RSP_2093	Putative Mrp (Multidrug resistance-associated proteins) family protein	87.034	80.882	100.441	121.582	113.283	110.263	82.679		89.4523	106.952		1.19563	0.257769	0.256966
RSP_0434	SufD	SufD protein	330.369	317.118	412.342	426.306	395.61	416.007	414.251		353.276	413.043		1.16918	0.225497	0.256966
RSP_7395	RSP_7395	MerR family transcriptional regulator	81.054	78.614	92.884	94.096	108.226	101.489	89.226		84.184	98.2593		1.1672	0.223047	0.256966
RSP_0144	RSP_0144	yjeF-like protein%2C hydroxyethylthiazole kinase-related protein	11.618	19.797	10.651	12.813	13.04	10.029	8.799		14.022	11.1703		0.796623	-0.328031	0.256966
RSP_3122	RSP_3122	putative Glutathione S-transferase	5.519	6.522	5.57	6.635	6.415	7.677	17.364		5.87033	9.52275		1.62218	0.697936	0.257544
RSP_0403	RSP_0403	homoserine dehydrogenase	110.991	106.55	128.263	122.349	104.913	114.358	78.926		115.268	105.136		0.912105	-0.132728	0.257544
RSP_1703	rplK	Ribosomal protein L11	2648.13	2904.17	2622.07	2275.19	2443.27	2490.63	2720.8		2724.79	2482.47		0.911069	-0.134368	0.257544
RSP_1127	ElaA	acetyltransferase%2C GNAT family	21.962	23.412	21.624	21.636	18.528	21.472	15.827		22.3327	19.3658		0.867149	-0.205648	0.257544
RSP_0328	nnrS	NnrS	1.661	4.651	1.287	1.925	1.13	1.465	1.522		2.533	1.5105		0.596328	-0.745821	0.257544
RSP_2436	cheA1	Chemotaxis histidine protein kinase%2C CheA1	8.337	9.778	9.695	9.044	8.747	9.3	7.054		9.27	8.53625		0.920847	-0.118967	0.258084
RSP_2088	lepA	GTP-binding protein LepA	346.752	340.946	363.477	396.828	381.199	442.023	370.801		350.392	397.713		1.13505	0.182758	0.259072
[truncated: 2,298 more rows]

## Sheet: Differentially expressed genes 
Locus Tag	Gene	Product	delta0382 aero1	delta0382 aero2	delta0382 aero4	deltaNtrYX aero1	deltaNtrYX aero2	deltaNtrYX aero3	deltaNtrYX aero4		delta0382 aero Avg	deltaNtrYX aero Avg		deltaNtrYX vs delta0382 aero linear FC*	deltaNtrYX vs delta0382 aero log2 FC*	deltaNtrYX vs delta0382 aero edgeR FDR*
RSP_0842	RSP_0842	putative porin	39692.2	41297	40815.1	1094.41	1160.3	1143.18	1280.6		40601.4	1169.62		0.0288074	-5.11741	3.65026e-08
RSP_1911	RSP_1911	putative soluble lytic murein transglycosylase	38.464	41.819	40.021	1.528	1.789	0.785	1.073		40.1013	1.29375		0.032262	-4.95402	2.35544e-07
RSP_2050	RSP_2050	hypothetical protein	0.816	6.524	0.506	0.105	0.151	0.086	0		2.61533	0.0855		0.0326918	-4.93493	0.0132366
RSP_2916	RSP_2916	hypothetical protein	71.577	62.807	54.774	4.671	3.49	3.839	1.361		63.0527	3.34025		0.0529756	-4.23853	3.18391e-06
RSP_7361	RSP_7361	membrane-fusion protein	0.581	19.582	0.237	0.459	0.566	0.269	0.147		6.8	0.36025		0.0529779	-4.23846	0.0440817
RSP_2177	RSP_2177	DNA protecting protein DprA	0.591	8.325	0.458	0.228	0.329	0.125	0.171		3.12467	0.21325		0.0682473	-3.87308	0.0275198
RSP_4105	RSP_4105	hypothetical protein	1.085	6.383	0.236	0.391	0.282	0.161	0		2.568	0.2085		0.0811916	-3.62253	0.0473212
RSP_0844	RSP_0844	pyridoxal phosphate enzyme%2C YggS family	294.152	269.648	375.559	49.715	41.431	40.123	28.58		313.12	39.9622		0.127626	-2.97	1.41032e-06
RSP_3328	RSP_3328	hypothetical protein	214.912	208.601	173.587	29.025	34.962	29.914	31.044		199.033	31.2363		0.15694	-2.67172	4.97271e-07
RSP_3131	RSP_3131	ABC (antimicrobial peptide) transporter%2C ATPase subunit	1.967	10.823	1.423	0.946	0.511	1.069	0.531		4.73767	0.76425		0.161314	-2.63206	0.0305217
RSP_0518	RSP_0518	putative glycosyltransferase protein	0.686	7.24	1.303	0.541	0.223	0.699	0.608		3.07633	0.51775		0.168301	-2.57088	0.0447971
RSP_1186	RSP_1186	Protein of unknown function (DUF2886)	1810.12	2423.6	2019.83	374.931	373.111	426.563	323.301		2084.52	374.476		0.179647	-2.47676	2.35544e-07
RSP_3609	RSP_3609	ParB-like nuclease	0.83	3.935	0.957	0.421	0.269	0.423	0.263		1.90733	0.344		0.180357	-2.47108	0.0174783
RSP_7577	RSP_7577	hypothetical protein	27422.8	25791.3	23510.1	4503.9	5175.01	5140.48	4475.46		25574.7	4823.71		0.188612	-2.4065	2.35544e-07
RSP_7575	RSP_7575	hypothetical protein	356.249	398.88	367.515	66.201	72.492	92.026	64.616		374.215	73.8337		0.197303	-2.34151	8.83381e-07
RSP_6081	RSP_6081	Protein of unknown function (DUF3154)	1.166	6.266	1.898	0.701	0.505	0.432	0.984		3.11	0.6555		0.210772	-2.24625	0.04363
RSP_3989	RSP_3989	NAD-dependent epimerase/dehydratase	346.934	246.471	357.968	85.201	75.866	73.873	61.755		317.124	74.1737		0.233895	-2.09607	7.52724e-06
RSP_7518	RSP_7518	hypothetical protein	25.444	13.34	18.895	6.64	6.958	1.984	3.392		19.2263	4.7435		0.246719	-2.01906	0.0177641
RSP_1635	RSP_1635	hypothetical protein	1.907	3.217	1.035	0.382	0.826	0.393	0.537		2.053	0.5345		0.260351	-1.94147	0.0278106
RSP_4285	RSP_4285	hypothetical protein	201.266	172.368	243.657	51.135	60.13	47.584	60.985		205.764	54.9585		0.267095	-1.90457	3.11307e-05
RSP_2230	RSP_2230	response regulator receiver domain protein	183.491	169.523	162.384	58.427	49.886	48.215	31.883		171.799	47.1028		0.274173	-1.86684	1.99189e-05
RSP_2774	RSP_2774	hypothetical protein	201.893	201.822	196.029	61.921	60.748	62.614	46.963		199.915	58.0615		0.290431	-1.78373	4.97271e-07
RSP_3141	RSP_3141	hypothetical protein	3.666	8.116	3.316	1.102	1.984	1.358	1.548		5.03267	1.498		0.297655	-1.74829	0.0338674
RSP_6257	RSP_6257	plasmid replication initiator protein RepA	62.942	68.083	64.587	23.511	20.121	21.356	13.309		65.204	19.5742		0.3002	-1.736	1.79022e-05
RSP_7517	RSP_7517	hypothetical protein	97490.8	113654	74317.4	37505.6	32447.9	27165.2	21097.8		95153.9	29554.1		0.310593	-1.6869	0.00019723
RSP_0072	RSP_0072	putative invasion protein	2.958	7.296	2.054	0.853	1.844	1.227	1.199		4.10267	1.28075		0.312175	-1.67957	0.0376239
RSP_2291	RSP_2291	Transposase	3.392	4.827	3.477	0.68	1.958	1.675	0.573		3.89867	1.2215		0.313312	-1.67433	0.037255
RSP_1253	RSP_1253	hypothetical protein	4.735	11.625	3.627	1.255	2.894	2.683	1.693		6.66233	2.13125		0.319895	-1.64433	0.0475857
RSP_2041	RSP_2041	hypothetical protein	1.104	2.724	1.798	0.796	0.574	0.573	0.559		1.87533	0.6255		0.333541	-1.58407	0.0354708
RSP_3080	RSP_3080	Choline/carnitine/betaine transporter%2C BCCT family	509.632	542.389	498.413	173.983	168.034	172.599	178.82		516.811	173.359		0.33544	-1.57587	1.33033e-06
RSP_0706	pheA	prephenate dehydratase	176.825	165.498	165.741	57.05	58.231	58.545	58.719		169.355	58.1363		0.343281	-1.54254	3.18391e-06
RSP_3985	RSP_3985	hypothetical protein	97.308	101.475	126.984	45.256	39.04	34.332	31.557		108.589	37.5462		0.345765	-1.53214	2.70871e-05
RSP_3663	RSP_3663	TRAP-T family transporter%2C small (4TMs) inner membrane subunit	49.843	33.245	50.957	14.263	15.468	18.024	14.649		44.6817	15.601		0.349159	-1.51804	0.000251732
RSP_1908	RSP_1908	outer membrane protein%2C OmpA/MotB family	100.736	84.267	95.444	37.387	34.193	37.046	22.348		93.4823	32.7435		0.350264	-1.51349	6.77524e-05
RSP_7124	RSP_7124	hypothetical protein	470.903	323.657	479.227	174.06	164.268	143.051	118.729		424.596	150.027		0.353341	-1.50087	0.000145362
RSP_1909	RSP_1909	Outer membrane general secretion pathway protein%2C Secretin	199.587	192.579	172.996	74.246	67.689	76.109	49.549		188.387	66.8982		0.35511	-1.49366	1.80698e-05
RSP_1754	RSP_2211	hypothetical protein	320.554	348.363	306.591	117.188	122.314	118.43	106.108		325.169	116.01		0.356768	-1.48694	1.24596e-06
RSP_3988	RSP_3988	putative glycosyltransferase	123.471	110.89	129.31	48.115	44.261	43.599	39.679		121.224	43.9135		0.362252	-1.46493	2.47854e-06
RSP_7576	RSP_7576	hypothetical protein	1719.51	1617.96	1661.27	764.831	607.097	529.848	514.871		1666.25	604.162		0.362588	-1.46359	3.11307e-05
RSP_2305	RSP_2305	(R)-hydratase	75.7	68.185	54.464	23.579	22.925	27.414	24.127		66.1163	24.5113		0.370729	-1.43156	0.000118894
RSP_3657	RSP_3657	putative 4-hydroxy-4-methyl-2-oxoglutarate aldolase	4.024	12.406	5.615	2.98	2.987	3.194	2.038		7.34833	2.79975		0.381005	-1.39212	0.033479
RSP_4344	RSP_4344	#N/A	110.777	47.77	64.213	45.395	29.433	23.317	15.304		74.2533	28.3623		0.381966	-1.38848	0.0366839
RSP_2842	trkH1	potassium uptake transporter%2C transmembrane subunit%2C TrkH	50.765	45.021	45.744	18.858	19.304	21.235	13.095		47.1767	18.123		0.384152	-1.38025	5.67595e-05
RSP_0970	RSP_0970	(3S)-malyl-CoA thioesterase	28.39	29.543	31.051	11.111	9.005	12.392	13.377		29.6613	11.4712		0.386741	-1.37056	0.000241933
RSP_3986	RSP_3986	hypothetical protein	117.968	98.15	133.555	54.535	47.243	40.282	39.519		116.558	45.3948		0.389462	-1.36045	0.000114369
RSP_2810	RSP_2810	ABC transporter ATP-binding protein	62.942	57.282	63.81	24.193	26.46	25.667	19.649		61.3447	23.9923		0.391106	-1.35437	1.3284e-05
RSP_3404	RSP_3404	hypothetical protein	29.819	32.99	24.795	11.249	12.991	13.188	8.83		29.2013	11.5645		0.396026	-1.33633	0.000145784
RSP_2809	RSP_2809	ABC transporter%2C inner membrane subunit	112.836	106.295	108.781	47.286	43.169	50.749	36.527		109.304	44.4327		0.406506	-1.29865	1.3284e-05
RSP_0263	bchC	Chlorophyll synthesis pathway%2C bchC	9.865	13.103	9.529	6.493	2.691	3.801	5.297		10.8323	4.5705		0.421931	-1.24492	0.0155937
RSP_2811	RSP_2811	Putative ABC transporter%2C periplasmic substrate-binding protein	63.821	65.925	59.083	30.046	25.137	28.314	23.862		62.943	26.8397		0.426414	-1.22967	1.59026e-05
RSP_1063	RSP_1063	diguanylate cyclase/phosphodiesterase	3.153	5.748	2.684	1.951	1.285	2.474	1.002		3.86167	1.678		0.434527	-1.20248	0.042902
RSP_6131	RSP_6131	putative hydrolase or acyltransferase of alpha/beta superfamily	4.837	14.129	5.604	4.802	3.742	3.302	2.643		8.19	3.62225		0.442277	-1.17698	0.0382225
RSP_2812	RSP_2812	ABC-type uncharacterized transport system%2C auxiliary component	47.674	46.41	42.103	22.192	18.821	19.623	20.203		45.3957	20.2098		0.445191	-1.1675	9.57937e-05
RSP_2107	murG	UDP-N-acetylglucosamine--N-acetylmuramyl-(pentapeptide) pyrophosphoryl-undecaprenol N-acetylglucosamine transferase	76.823	69.119	89.46	41.197	37.071	38.01	23.497		78.4673	34.9437		0.445329	-1.16706	0.000503618
RSP_1468	RSP_1468	Site-specific DNA-methyltransferase	513.572	515.721	403.916	222.715	233.438	233.048	178.731		477.736	216.983		0.45419	-1.13863	6.41251e-05
RSP_2678	RSP_2678	hypothetical protein	9.256	12.645	9.242	4.673	5.29	4.938	4.126		10.381	4.75675		0.458217	-1.1259	0.0336711
RSP_7542	RSP_7542	hypothetical protein	2.953	4.082	2.015	1.369	1.534	1.563	1.111		3.01667	1.39425		0.462182	-1.11347	0.0409048
RSP_4284	RSP_4284	YD repeat-containing protein	13.293	13.248	12.505	5.984	6.321	6.175	5.704		13.0153	6.046		0.464529	-1.10616	1.59026e-05
RSP_3557	RSP_3557	nucleoside ABC transporter ATP-binding protein	102.899	104.85	99.441	51.94	48.846	56.549	35.272		102.397	48.1517		0.470247	-1.08851	0.000138331
RSP_0387	RSP_0387	glutaredoxin family protein%2C arsenate reductase	351.087	295.55	320.562	175.176	152.265	154.878	126.068		322.4	152.097		0.471765	-1.08386	9.40455e-05
RSP_2112	ftsQ	cell division septal protein FtsQ	152.465	160.2	146.46	89.523	73.027	83.761	45.296		153.042	72.9018		0.476352	-1.0699	0.00140447
RSP_0753	SspA	Salt-stress induced outer membrane protein	43.475	41.347	39.555	18.525	19.948	19.952	21.912		41.459	20.0842		0.484436	-1.04562	0.0002171
RSP_2113	ftsA	cell division protein FtsA	320.507	291.451	292.818	157.862	153.595	156.828	119.005		301.592	146.822		0.486825	-1.03853	2.70871e-05
RSP_1711	RSP_1711	putative transporter%2C RhaT family%2C DMT superfamily	41.655	48.794	50.515	28.096	21.829	23.695	18.366		46.988	22.9965		0.489412	-1.03088	0.000216464
RSP_4311	RSP_4311	#N/A	332.282	188.444	255.502	183.495	157.676	91.755	74.531		258.743	126.864		0.490311	-1.02823	0.0312842
RSP_0160	RSP_0160	NAD-dependent epimerase/dehydratase family protein	10.278	12.339	8.687	4.838	4.962	5.728	5.068		10.4347	5.149		0.493451	-1.01902	0.0039015
RSP_3887	RSP_3887	mandelate racemase/muconate lactonizing protein	5.591	12.2	5.288	3.456	4.669	3.669	3.399		7.693	3.79825		0.493728	-1.01821	0.0382864
RSP_0764	RSP_0764	Multi Antimicrobial Extrusion (MATE) family efflux pump NorM	158.607	143.601	144.633	75.888	71.629	77.277	70.325		148.947	73.7797		0.495342	-1.0135	2.70871e-05
RSP_4108	wcaG	nucleotide di-P-sugar epimerase or dehydratase	282.342	250.133	263.358	131.974	134.47	151.611	114.106		265.278	133.04		0.501513	-0.99564	3.11307e-05
RSP_4333	RSP_4333	#N/A	160.252	141.424	132.129	95.195	83.91	62.589	52.858		144.602	73.638		0.509247	-0.973562	0.0097197
RSP_3866	RSP_3866	hypothetical protein	67.306	78.237	77.785	167.331	144.419	136.67	144.519		74.4427	148.235		1.99126	0.993682	0.000268989
RSP_1406	RSP_1406	hypothetical protein	87.15	76.172	86.703	137.858	194.961	155.748	175.355		83.3417	165.981		1.99157	0.993904	0.00269993
RSP_2315	RSP_2315	hypothetical protein	11.416	13.172	11.72	18.358	20.84	24.46	32.82		12.1027	24.1195		1.99291	0.994875	0.043416
RSP_0291	puhA	Reaction centre H protein	151.446	188.861	172.349	322.308	268.455	290.349	482.271		170.885	340.846		1.99459	0.99609	0.0174783
RSP_6042	RSP_6042	hypothetical protein	1105.11	853.775	1306.45	2032.4	2431.52	1987.35	2237.3		1088.45	2172.14		1.99564	0.99685	0.00273915
RSP_3288	ugpE	carbohydrate ABC transporter membrane protein 2%2C CUT1 family	13.222	13.373	9.25	21.771	18.452	27.608	28.119		11.9483	23.9875		2.0076	1.00547	0.0133938
RSP_3478	RSP_3478	type VI secretion protein%2C EvpB/VC_A0108 family	11.568	13.807	13.5	19.344	25.125	28.617	31.82		12.9583	26.2265		2.02391	1.01715	0.0070732
RSP_0294	RSP_0294	Mg-protoporphyrin IX monomethyl ester (oxidative) cyclase	55.679	71.524	65.778	112.786	106.802	123.249	181.398		64.327	131.059		2.03738	1.02672	0.0132534
RSP_3351	RSP_3351	hypothetical protein	48.417	38.277	42.914	77.841	83.854	71.447	120.582		43.2027	88.431		2.04689	1.03343	0.0182626
RSP_3290	ugpB	carbohydrate ABC transporter substrate-binding protein%2C CUT1 family	112.187	117.49	115.117	173.317	216.413	229.826	331.447		114.931	237.751		2.06863	1.04868	0.013331
RSP_0290	RSP_0290	Light-harvesting 1 (B870) complex assembly	39.011	57.349	52.23	102.729	85.42	97.155	126.069		49.53	102.843		2.07638	1.05407	0.00475597
RSP_3274	RSP_3274	ABC multidrug/carbohydrate efflux transporter%2C ATPase subunit	22.916	22.03	22.66	37.003	33.206	46.031	71.917		22.5353	47.0393		2.08736	1.06168	0.0326975
RSP_0289	bchM	Mg-protoporphyrin IX methyltransferase	22.298	29.053	24.813	57.252	42.529	51.549	61.478		25.388	53.202		2.09556	1.06733	0.00259578
RSP_0100	nuoA1	putative NADH dehydrogenase I chain A	27.079	27.773	33.097	59.383	47.217	53.865	88.481		29.3163	62.2365		2.12293	1.08606	0.0174783
RSP_3272	ggt	gamma-glutamyltransferase 1	17.689	22.993	22.178	34.275	39.713	41.588	63.444		20.9533	44.755		2.13594	1.09487	0.0142684
RSP_3323	RSP_3323	Putative flavoprotein containing monooxygenase involved in K+ transport	40.477	37.209	39.441	78.223	76.521	77.44	104.613		39.0423	84.1993		2.15661	1.10877	0.00209451
RSP_4209	RSP_4209	acyltransferase	36.916	36.01	42.412	61.725	67.924	71.732	132.642		38.446	83.5058		2.17203	1.11904	0.0305217
RSP_7685	RSP_7685	hypothetical protein	34.356	35.579	38.425	76.131	74.264	87.44	76.253		36.12	78.522		2.17392	1.1203	0.000138331
RSP_1860	RSP_1860	cell wall hydrolyses involved in spore germination	187.78	182.73	226.618	466.545	426.77	449.317	390.53		199.043	433.291		2.17687	1.12226	4.26109e-05
RSP_1760	RSP_1760	Protein of unknown function (DUF1523)	181.639	171.094	218.347	357.173	361.191	388.302	555.836		190.36	415.626		2.18337	1.12655	0.00561388
RSP_1534	RSP_1534	putative acyl carrier protein	10.362	12.379	14.995	18.684	29.413	28.436	34.216		12.5787	27.6872		2.20113	1.13824	0.0307149
RSP_3264	RSP_3264	putative c-type cytochrome	8.523	14.306	11.385	19.703	24.982	26.718	29.447		11.4047	25.2125		2.21072	1.14451	0.0127752
RSP_3289	ugpA	carbohydrate ABC transporter membrane protein 1%2C CUT1 family	24.406	27.419	20.563	40.145	43.521	56.152	73.742		24.1293	53.39		2.21266	1.14578	0.013331
RSP_2841	trkA	potassium uptake transporter%2C NAD-binding subunit%2C TrkA	127.117	112.79	125.312	273.828	291.408	267.107	259.576		121.74	272.98		2.24232	1.16499	2.60557e-05
RSP_1548	RSP_1548	imelysin	590.579	584.915	691.753	1493.24	1422.16	1514.19	1184.26		622.416	1403.46		2.25486	1.17304	2.8324e-05
RSP_1591	RSP_1591	putative Glutathione S-transferase	58.607	46.036	63.198	94.459	100.974	112.398	196.832		55.947	126.166		2.25509	1.17319	0.0253257
RSP_2641	RSP_2641	Protein of unknown function (DUF2852)	301.844	283.962	319.617	604.298	725.976	638.247	798.463		301.808	691.746		2.29201	1.19661	0.000527618
RSP_0255	pufX	Intrinsic membrane pufX protein	71.283	78.777	100.821	206.464	159.576	168.84	237.007		83.627	192.972		2.30753	1.20635	0.00298595
RSP_1535	RSP_1535	subfamily IIIC HAD-superfamily phosphatase	9.619	11.84	10.439	18.01	23.771	24.377	32.083		10.6327	24.5602		2.30989	1.20782	0.0051999
RSP_1536	RSP_1536	(R)-hydratase	38.697	40.03	44.023	86.376	94.779	87.569	114.778		40.9167	95.8755		2.34319	1.22847	0.00090875
RSP_3537	RSP_3537	alcohol dehydrogenase%2C zinc-containing	35.141	28.551	35.45	57.24	61.14	70.428	121.768		33.0473	77.644		2.34948	1.23234	0.0207197
RSP_3957	RSP_3957	Flavoprotein oxidoreductase	14.841	19.169	20.959	41.429	45.06	48.754	39.491		18.323	43.6835		2.38408	1.25343	0.000241933
RSP_0416	RSP_0416	putative calcium-binding EF-hand domain protein	75.587	108.928	97.164	171.138	192.449	220.503	318.099		93.893	225.547		2.40217	1.26434	0.00791127
RSP_1862	RSP_1862	Dihydropteroate synthase	20.192	30.805	26.456	67.731	61.319	63.415	58.697		25.8177	62.7905		2.43207	1.28219	0.000171785
RSP_0260	bchZ	putative chlorophyllide reductase%2C BchZ subunit	12.217	17.962	15.481	37.598	27.834	25.545	58.063		15.22	37.26		2.44809	1.29166	0.0218206
RSP_3076	RSP_3076	putative methyltransferase	19.125	19.2	21.526	30.105	33.124	43.486	89.087		19.9503	48.9505		2.45362	1.29491	0.0498672
RSP_2502	glmS	glutamine--fructose-6-phosphate transaminase	98.945	95.204	97.66	218.425	219.082	243.365	284.252		97.2697	241.281		2.48054	1.31065	0.000231592
RSP_3993	RSP_3993	Hemolysin-type calcium-binding protein	91.952	119.023	114.65	240.485	244.246	278.928	351.998		108.542	278.914		2.56965	1.36157	0.000934241
RSP_2392	RSP_2392	putative membrane protein%2C similar to periplasmic nitrate reductase NnuR	1.184	1.926	1.469	2.898	5.275	4.137	3.428		1.52633	3.9345		2.57775	1.36611	0.049183
RSP_3089	RSP_3089	hypothetical protein	19.699	18.917	21.38	33.137	46.184	45.923	83.236		19.9987	52.12		2.60617	1.38193	0.019797
RSP_3510	RSP_3510	propeptide domain-containing protein	71.476	106.774	93.204	125.028	187.073	224.676	418.527		90.4847	238.826		2.63941	1.40021	0.0382225
RSP_0288	bchL	ferredoxin protochlorophyllide reductase subunit L	14.785	24.146	22.923	55.791	37.861	49.06	75.641		20.618	54.5883		2.6476	1.40469	0.0070732
RSP_0258	pufA	LHI alpha%2C Light-harvesting B875 protein	1134.55	1107.21	1065.77	2385.63	1982.29	1826.65	5507.05		1102.51	2925.41		2.6534	1.40784	0.0382864
RSP_2503	glmU	glucosamine-1-phosphate N-acetyltransferase%3B UDP-N-acetylglucosamine pyrophosphorylase	130.517	114.897	123.411	312.838	319.306	352.219	335.364		122.942	329.932		2.68364	1.42419	1.50757e-05
RSP_2801	tetR	transcriptional regulator%2C TetR family	46.971	48.572	53.358	102.054	105.757	151.852	182.096		49.6337	135.44		2.72879	1.44826	0.00302657
RSP_0259	pufQ	Protein pufQ	16.946	20.67	23.208	66.565	34.066	41.553	85.02		20.2747	56.801		2.80158	1.48624	0.0186639
RSP_3075	RSP_3075	TIGR03440 family protein	32.152	30.574	34.73	58.994	61.908	78.976	164.472		32.4853	91.0875		2.80396	1.48746	0.0263566
RSP_6006	RSP_6006	hemin uptake protein	1838.71	1849.98	1640.74	4697.1	5214.35	5505.9	4609.41		1776.48	5006.69		2.81833	1.49484	5.08551e-06
RSP_0257	pufL	PufL%2C Photosynthetic reaction center L subunit	137.893	229.355	177.658	447.231	326.888	416.992	883.251		181.635	518.591		2.85512	1.51355	0.0185064
RSP_1852	RSP_1852	GTP cyclohydrolase I	140.744	144.637	165.37	369.227	359.168	409.218	593.903		150.25	432.879		2.88105	1.5266	0.00132996
RSP_0256	pufM	PufM%2C photosynthetic reaction center M subunit	126.087	175.563	144.471	365.895	272.791	342.968	749.707		148.707	432.84		2.91069	1.54136	0.0168892
RSP_1770	RSP_1770	hypothetical protein	20.352	16.358	17.794	42.728	47.855	53.057	69.111		18.168	53.1877		2.92755	1.54969	0.00117516
RSP_7597	RSP_7597	hypothetical protein	1308.66	1168.54	1518.98	3685.18	4073.14	3566.68	4313.02		1332.06	3909.5		2.93493	1.55333	7.38719e-05
RSP_2218	RSP_2218	hypothetical protein	188.651	165.447	199.65	545.491	586.987	559.615	571.07		184.583	565.791		3.06524	1.616	7.84382e-06
RSP_6137	RSP_6137	transcriptional regulator%2C TetR family	86.091	87.416	93.435	251.39	279.274	294.717	270.543		88.9807	273.981		3.07911	1.62251	4.90068e-06
RSP_6108	pufB	LHI beta%2C Light-harvesting B875 subunit	174.977	265.124	273.928	730.857	452.122	476.139	1328.87		238.01	746.997		3.13851	1.65008	0.0218206
RSP_1088	RSP_1088	hypothetical protein	11.444	12.932	11.324	27.765	31.042	38.904	52.172		11.9	37.4708		3.1488	1.6548	0.00258377
RSP_3056	RSP_3056	TonB dependent-iron siderophore receptor	4.879	6.249	4.342	19.354	18.697	17.714	9.392		5.15667	16.2892		3.15887	1.65941	0.00117516
RSP_0474	cycP	Cytochrome c'	15.316	18.909	19.583	41.234	48.237	48.966	91.822		17.936	57.5648		3.20945	1.68233	0.00706226
RSP_6104	RSP_6104	Calcium-binding protein	14.362	20.038	15.817	48.365	49.11	49.138	69.329		16.739	53.9855		3.22513	1.68936	0.000746587
RSP_7527	RSP_7527	hypothetical protein	167.663	176.049	116.6	547.869	587.812	487.251	377.095		153.437	500.007		3.2587	1.7043	0.000187146
RSP_3678	RSP_3678	Siderophore-interacting protein	38.383	41.247	49.259	188.025	144.612	155.067	79.338		42.963	141.761		3.2996	1.72229	0.00090875
RSP_1093	chrR	anti-ECFsigma factor%2C ChrR	74.412	90.964	105.021	300.157	271.635	286.236	348.921		90.1323	301.737		3.34771	1.74318	7.85129e-05
RSP_1471	RSP_1471	hypothetical protein	44.871	63.565	32.834	141.676	165.626	138.099	186.771		47.09	158.043		3.35619	1.74682	0.000969313
RSP_1089	RSP_1089	sugar/cation symporter%2C GPH family	8.846	14.185	12.66	35.077	33.151	40.196	59.403		11.897	41.9567		3.52667	1.81831	0.00173377
RSP_6256	pucA	LHII alpha%2C light-harvesting B800/850 protein	78.391	161.224	98.12	390.499	296.559	248.435	715.331		112.578	412.706		3.66595	1.87419	0.0145785
RSP_7501	RSP_7501	hypothetical protein	123.462	107.942	121.734	513.602	444.428	441.833	360.519		117.713	440.096		3.73873	1.90255	5.98264e-06
RSP_1090	RSP_1090	hypothetical protein	40.786	47.054	52.736	164.783	144.385	166.952	230.958		46.8587	176.769		3.7724	1.91548	0.0002171
RSP_6237	RSP_6237	hypothetical protein	6.187	8.676	5.839	29.584	28.301	25.709	22.073		6.90067	26.4168		3.82814	1.93665	0.000458518
RSP_1092	rpoE1	RNA polymerase sigma-70 factor	337.533	340.887	344.372	1074.39	1088.46	1267.59	2019.99		340.931	1362.61		3.99673	1.99882	0.000772738
RSP_1091	RSP_1091	Putative cyclopropane/cyclopropene fatty acid synthesis protein%2C flavin amine oxidase	69.659	82.226	88.678	259.954	244.515	308.427	562.422		80.1877	343.829		4.28781	2.10024	0.00216737
RSP_0601	rpoH2	RNA polymerase%2C sigma 32 subunit%2C RpoH	112.887	114.228	137.089	403.015	398.326	485.127	807.078		121.401	523.387		4.31121	2.10809	0.00112442
RSP_3509	expE1	Hemolysin-type calcium-binding region%2C RTX	142.161	146.487	161.861	418.728	567.675	571.561	1088.57		150.17	661.632		4.4059	2.13944	0.00227899
RSP_7166	RSP_7166	hypothetical protein	2.861	14.476	1.725	30.951	24.775	21.198	49.595		6.354	31.6298		4.97793	2.31555	0.0357612
RSP_3119	RSP_3119	putative esterase of the alpha/beta hydrolase fold protein	4.753	4.51	1.601	18.323	17.459	20.16	16.772		3.62133	18.1785		5.01984	2.32764	0.00150258
RSP_7369	RSP_7369	two component transcriptional regulator%2C winged-helix family	11.158	12.892	12.731	66.545	65.964	63.593	98.257		12.2603	73.5898		6.00226	2.58551	5.95526e-05
RSP_1409	RSP_1409	Beta-Ig-H3/Fasciclin	195.84	186.364	249.315	1030.42	1329.22	1355.67	3628.12		210.506	1835.86		8.72116	3.12452	0.00209451
RSP_2115	envA	UDP-3-O-(3-hydroxymyristoyl) N-acetylglucosamine deacetylase	484.875	445.024	527.466	4135.81	4406.01	4441.83	4133.94		485.788	4279.4		8.80919	3.13901	1.47956e-07
RSP_3223	RSP_3223	outer membrane receptor for ferrienterochelin and colicins	16.208	16.914	16.907	214.797	169.072	178.399	88.533		16.6763	162.7		9.75636	3.28634	1.73232e-05
RSP_3594	RSP_3594	Antifreeze protein%2C type I	246.843	235.014	173.45	1570.75	2118.63	1887.66	3789.94		218.436	2341.74		10.7205	3.4223	0.00018758
RSP_6138	RSP_6138	hypothetical protein	49.036	49.298	46.07	587.23	690.19	625.771	676.95		48.1347	645.035		13.4006	3.74423	2.35544e-07
* genes were considered differentially expressed when fold change ≥ 2.0 and FDR ≤ 0.05
