# Supplementary material for: The NtrYX Two-Component System Regulates the Bacterial Cell Envelope
Source: mBio. 2020 May 19;11(3):e00957-20. doi: 10.1128/mBio.00957-20 (PMC7240162; doi:10.1128/mBio.00957-20)
Supplement: DATA SET S2 [file mBio.00957-20-sd002.xlsx]

## Sheet: ChIP-seq peaks
ChIP-seq peaks present in both experiments (3 µm and 50 µm IPTG)
ID	Annotation	CHR	peakStart	peakStop	ChIP fold enrichment (Rep 1)	ChIP fold enrichment (Rep 2)	Transcript log2 fold change (DntrYX/parent)
RSP_1860	spore germination cell wall hydrolase CwlJ-like protein	chr1	458400	458999	9.5	7.4	1.12
RSP_2839	two-component system nitrogen regulation sensor histidine kinase NtrY	chr1	1472000	1472399	4.5	3.8	ND*
RSP_0334 | RSP_0335	hypothetical protein | diguanylate cyclase/phosphodiesterase	chr1	2064600	2065100	2.5	2.5	-0.80 | -0.28
RSP_2974	murein DD-endopeptidase MepM/ murein hydrolase activator NlpD	chr1	1661000	1661399	2.4	2.7	0.34
RSP_2095	MraZ protein	chr1	694110	695200	2	2.2	-0.63
RSP_2111	D-alanine--D-alanine ligase	chr1	711380	712030	2	3.5	-0.58
*ND, not defined, because in the ∆ntrYX strain transcript level was zero.
| indicates that the peak was located between two divergently transcribed genes
ChIP-seq peaks present in experiment 1 only (3 µm IPTG)
ID	Annotation	CHR	peakStart	peakStop	ChIP fold enrichment		Transcript log2 fold change (DntrYX/parent)
RSP_3539	VCBS repeat-containing protein	chr2	630300	630600	2.5		-0.79
RSP_0339	methyltransferase family protein	chr1	2069800	2070200	2.4		-0.47
RSP_0892	ATP-binding cassette subfamily C protein	chr1	2642200	2642600	2.2		0.4
RSP_2916 | RSP_2915	hypothetical protein | two-component system phosphate regulon sensor histidine kinase PhoR	chr1	1594600	1595000	1.5		-4.24 | -0.27
ChIP-seq peaks present in experiment 2 only (50 µm IPTG)
ID	Annotation	CHR	peakStart	peakStop	ChIP fold enrichment		Transcript log2 fold change (DntrYX/parent)
RSP_2832	hypothetical protein	Chr1	1479000	1479900	3.6		-0.15
RSP_3401	diguanylate cyclase (GGDEF)-like protein	Chr2	465900	466300	3.2		-0.04	note: RSP_3401 is no longer a gene, updated annotation removed a frameshift and combined it with RSP_6180
RSP_1710	SSU ribosomal protein S12P	Chr1	303000	303800	3.2		0.18
RSP_2401	amidase/6-aminohexanoate-cyclic-dimer hydrolase	Chr1	1029700	1030700	3.1		0.19
RSP_1038 | RSP_1040	ATP synthase F0 subcomplex A subunit | ArsR family transcriptional regulator	Chr1	2800800	2801600	3		-0.19 | -0.04
RSP_1342	chromosomal replication initiator protein DnaA	Chr1	3110100	3111000	2.71		-0.09
RSP_1998	molybdopterin molybdochelatase	Chr1	598000	598700	2.6		-0.53
RSP_2844	GTP-binding protein HflX	Chr1	1464200	1465300	2.6		-0.36
RSP_2175	biotin transport system ATP-binding protein	Chr1	778700	779500	2.6		-0.15
RSP_0156	Acyl-CoA dehydrogenase	Chr1	1871200	1872000	2.6		0.12
RSP_2347	hypothetical protein	Chr1	971400	972200	2.5		-0.28
RSP_0123	acyl homoserine lactone synthase	Chr1	1837000	1837800	2.5		-0.23
RSP_2750	hypothetical protein	Chr1	1400500	1401300	2.5		0.17
RSP_6075	hypothetical protein	Chr1	1519200	1520000	2.5		0.35
RSP_0759	polysaccharide export outer membrane protein	Chr1	2501600	2502200	2.3		-0.38
RSP_3392	iron complex transport system substrate-binding protein	Chr2	457600	458200	2.3		-0.21
RSP_0626	translation initiation factor 1 (bIF-1)	Chr1	2363700	2364500	2		-0.47
RSP_2330	2-isopropylmalate synthase	Chr1	956500	957200	2		0.06
RSP_2024	putative cold-shock DNA-binding proteinrotein cspA	Chr1	623900	624400	1.9		0.42
RSP_0590 | RSP_0591	phosphonoacetate hydrolase | putative cold-shock DNA-binding protein	Chr1	2332800	2333600	1.9		0.14
RSP_6078	uncharacterized protein DUF4167	Chr1	1584300	1585000	1.9		-0.23
RSP_2001	anthranilate phosphoribosyltransferase	Chr1	600100	601100	1.7		0.06
RSP_2190	hypothetical protein	Chr1	797900	798700	1.7		-0.52
